# Supplementary material for: Fine-tuning of chromatin composition and Polycomb recruitment by two Mi2 homologues during C. elegans early embryonic development
Source: Epigenetics Chromatin. 2016 Sep 15;9:39. doi: 10.1186/s13072-016-0091-3 (PMC5024519; doi:10.1186/s13072-016-0091-3)
Supplement: Supplementary file 2 — 10.1186/s13072-016-0091-3 RNA-Seq deregulated genes. Processed lists of deregulated genes in the indicated genotypes versus control are displayed below. A threshold of 1.5 log2 fold change and a p value <10 % were applied. let-418: wild-type; let-418(RNAi)-treated embryos; chd-3: chd-3(eh4); controlGFP(RNAi)-treated embryos; chd-3_let-418: chd-3(eh4); let-418(RNAi)-treated embryos. All fold changes are calculated versus wild-type; control(RNAi)-treated embryos. _1 h and _3 h correspond to the 24- and 100-cell stages, respectively. [file 13072_2016_91_MOESM2_ESM.xlsx]

## Sheet: let-418_1h.csv
let-418_1h
id	Gene.Public.Name	foldChange	log2FoldChange
T07H8.4	mec-1, che-4	100	6.64386
R10H10.5	gpa-7	100	6.64386
F47B8.10	F47B8.10	100	6.64386
C49A1.2	best-10	100	6.64386
Y38H6C.8	Y38H6C.8	100	6.64386
F56C3.6	dgn-2	100	6.64386
D1009.4	nlp-14	100	6.64386
F02H6.9	21ur-279	100	6.64386
F02C12.5	cyp-13B1	100	6.64386
F59D12.4	gpn-1	100	6.64386
ZC132.6	ZC132.6	100	6.64386
M01E10.2	dpy-1	100	6.64386
T19F4.1	frpr-18	100	6.64386
R13A5.9	R13A5.9	100	6.64386
W01A11.18	W01A11.18	100	6.64386
F14F9.5	F14F9.5	100	6.64386
T06D8.10	T06D8.10	100	6.64386
T21E3.2	T21E3.2	100	6.64386
T19C4.5	T19C4.5	100	6.64386
K11H3.2	K11H3.2	100	6.64386
Y40A1A.1	Y40A1A.1	100	6.64386
K03H4.3	K03H4.3	100	6.64386
R07D5.1	unc-7	100	6.64386
F19F10.6	clec-211	100	6.64386
C44C3.10	swr-116	100	6.64386
F22D3.4	F22D3.4	36.6361	5.1952
T07E3.6	pdf-1	28.9326	4.85463
F09E8.6	nas-14	25.3432	4.66352
T26H2.7	oac-49	22.1779	4.47105
R07C3.13	R07C3.13	15.9312	3.99378
F13D2.4	F13D2.1	15.4465	3.94921
Y51A2D.19	slo-1	15.425	3.9472
F23H12.6	gcy-13	14.5538	3.86333
Y40H4A.1	gar-3	13.8088	3.78752
C13D9.7	ncx-8	13.2282	3.72554
Y105C5B.29	hlh-32	12.8103	3.67924
F36D1.3	sru-47	12.6402	3.65994
K01D12.4	twk-14	12.6163	3.65722
Y67D8C.4	Y67D8C.4	12.6105	3.65655
Y34B4A.5	Y34B4A.5	12.0176	3.58708
F59D12.1	F59D12.1	11.3858	3.50916
F47H4.2	F47H4.2	11.0353	3.46406
B0432.5	cat-2	10.8134	3.43475
Y71H2B.8	Y71H2B.8	10.6931	3.41861
F46F2.4	F46F2.4	9.80768	3.29391
ZK896.8	gcy-18	9.76369	3.28743
R09H3.3	R09H3.3	9.35336	3.22549
F47A4.1	lgc-47	9.0289	3.17455
C41G11.3	rgs-6	8.91529	3.15628
Y47H9C.14	Y47H9C.14	8.58267	3.10143
F36F2.5	tax-2	8.42092	3.07398
B0334.6	B0334.6	8.34038	3.06011
F23F12.13	F23F12.13	8.23928	3.04252
F13H8.5	F13H8.5	8.19833	3.03533
F28F8.10	F28F8.10	8.04546	3.00818
Y77E11A.8	Y77E11A.8	7.97562	2.9956
T14A8.1	ric-3	7.90188	2.9822
Y70D2A.1	Y70D2A.1	7.54706	2.91592
M163.2	ztf-14	7.30762	2.8694
Y53F4B.19	Y53F4B.19	7.26683	2.86133
F40D4.13	F40D4.13	7.21703	2.85141
F53G2.2	F53G2.2	6.95659	2.79838
F47H4.12	F47H4.12	6.85812	2.77781
R03H10.6	R03H10.6	6.55208	2.71195
K07D4.6	K07D4.6	6.38551	2.6748
F58H7.5	F58H7.5	6.24688	2.64314
T16G1.1	pqn-67	6.08573	2.60543
M88.4	M88.4	5.89777	2.56017
T08B1.3	alh-5	5.79695	2.53529
R12H7.1	unc-9	5.72009	2.51604
Y38H8A.8	Y38H8A.8	5.60268	2.48612
SSSD1.1	igcm-2	5.30224	2.4066
R11F4.2	R11F4.2	5.27673	2.39964
F44G3.14	fbxa-143	5.22644	2.38583
K08D10.8	scrm-5	5.2038	2.37957
F37B4.2	ifc-1	5.08933	2.34748
C38D9.2	C38D9.2	4.98336	2.31712
C01C4.3	C01C4.3	4.96377	2.31144
Y71H2AM.25	Y71H2AM.25	4.95879	2.30999
C17F4.6	gcy-19	4.80413	2.26428
Y71H2AM.10	Y71H2AM.10	4.75755	2.25022
F48B9.1	F48B9.1	4.75119	2.24829
F52F12.5	F52F12.5	4.69713	2.23178
M04C9.4	M04C9.4	4.51911	2.17604
F08G2.2	his-43	4.4618	2.15763
F15D4.5	F15D4.5	4.37812	2.13031
T10H10.2	T10H10.2	4.36128	2.12475
W09B12.1	ace-1	4.35042	2.12115
E03A3.6	unc-79	4.33998	2.11769
K12H6.12	K12H6.12	4.31319	2.10875
K07D4.4	K07D4.4	4.30822	2.10709
ZK897.1	unc-31	4.27105	2.09459
C41G7.5	ahr-1	4.24627	2.0862
Y37B11A.1	cutl-23	4.23884	2.08367
F21G4.4	phf-34	4.22717	2.07969
Y49F6A.5	Y49F6A.5	4.16569	2.05855
C33E10.2	fbxa-120	3.93073	1.9748
F53B7.5	fig-1	3.89634	1.96212
B0207.5	B0207.5	3.87001	1.95234
K05F6.14	K05F6.14	3.86732	1.95133
W05B2.4	dhc-4	3.83105	1.93774
Y110A7A.3	unc-63	3.8062	1.92835
F20G2.3	F20G2.3	3.79174	1.92286
Y38H6C.5	dct-10	3.76962	1.91442
F08F3.9	F08F3.9	3.76727	1.91352
T07A9.7	gpa-4	3.76688	1.91337
F56C11.2	ptr-11	3.66739	1.87475
F37H8.2	F37H8.2	3.65511	1.86992
F39B3.2	frpr-7	3.65284	1.86902
R07C3.12	clec-44	3.585	1.84197
Y73E7A.3	Y73E7A.3	3.57501	1.83795
F32A5.4	F32A5.4	3.56126	1.83239
F43C9.4	mig-13	3.55837	1.83122
F17C8.1	acy-1	3.55077	1.82813
F34D10.6	F34D10.6	3.5361	1.82216
Y53C10A.9	abt-5	3.53495	1.82169
Y55B1AR.4	Y55B1AR.4	3.51037	1.81162
F11C1.6	nhr-25	3.48993	1.8032
C08F8.6	C08F8.6	3.47835	1.7984
Y54G11A.4	Y54G11A.4	3.434	1.77989
K08A8.2	sox-2	3.36248	1.74952
Y105C5A.15	Y105C5A.15	3.3546	1.74614
CC4.2	nlp-15	3.31056	1.72708
D1044.2	dex-1	3.30209	1.72338
B0303.8	sdz-1	3.28998	1.71808
Y38H6C.10	fbxa-149	3.2743	1.71118
D2089.4	ptb-1	3.26145	1.70551
K07D4.9	K07D4.9	3.24023	1.6961
C02F12.7	tag-278	3.23962	1.69582
Y54E2A.1	Y54E2A.1	3.22868	1.69094
T25F10.2	dbl-1	3.2276	1.69046
F07C3.7	aat-2	3.1964	1.67645
Y71F9AR.2	Y71F9AR.2	3.17832	1.66826
F56H1.1	che-14	3.17793	1.66809
F47D12.7	F47D12.7	3.17543	1.66695
C02H7.1	dyf-11	3.09661	1.63069
E04A4.1	fbxb-78	3.0281	1.59842
Y45F10B.10	qui-1	3.0223	1.59565
ZK945.4	ZK945.4	3.01486	1.59209
C54G7.3	lgx-1	3.00079	1.58534
Y39E4B.6	Y39E4B.6	2.92444	1.54816
B0034.3	casy-1	2.90684	1.53945
C02H7.3	aex-3	2.89206	1.5321
R12B2.6	R12B2.6	2.8853	1.52872
T03F1.6	T03F1.6	2.88392	1.52803
F19H6.3	F19H6.3	2.86503	1.51855
Y67D8A.3	dmd-9	2.85039	1.51116
E02H1.7	nhr-19	2.84436	1.50811
C53B4.7	bre-1	2.83879	1.50528
Y94H6A.10	Y94H6A.10	0.351097	-1.51006
BE10.5	BE10.5	0.345542	-1.53307
B0213.3	nlp-28	0.332446	-1.58881
R10D12.9	swt-6	0.332161	-1.59004
Y110A7A.21	Y110A7A.21	0.327625	-1.60988
H22K11.2	H22K11.2	0.324515	-1.62364
Y39G10AR.5	zeel-1	0.319469	-1.64625
D1005.3	cebp-1	0.317911	-1.6533
C27A7.8	C27A7.8	0.31566	-1.66356
C11G10.1	C11G10.1	0.31147	-1.68284
T26C12.6	clec-173	0.304279	-1.71653
C49G7.10	C49G7.10	0.303555	-1.71997
T01D3.6	T01D3.6	0.303358	-1.72091
F53B2.8	F53B2.8	0.302125	-1.72678
ZK455.7	pgp-3	0.29766	-1.74826
R08E5.3	R08E5.3	0.290164	-1.78506
F07D3.2	flp-6	0.286812	-1.80182
C36B7.7	hen-1	0.285577	-1.80805
F18A12.8	nep-11	0.283187	-1.82017
F13G11.3	F13G11.3	0.280448	-1.83419
C37H5.9	nas-9	0.273167	-1.87215
F26F12.7	let-418	0.265399	-1.91377
F41F3.4	col-139	0.262655	-1.92876
C01B10.5	hil-7	0.262524	-1.92948
K08D8.4	K08D8.4	0.261211	-1.93671
T12D8.5	T12D8.5	0.260311	-1.94169
F53H2.2	cnc-7	0.257589	-1.95685
F07A5.3	scav-6	0.257404	-1.9579
C40H1.5	ttr-5	0.255013	-1.97136
Y53C10A.10	Y53C10A.10	0.254266	-1.97559
C33E10.7	C33E10.7	0.252445	-1.98596
C54F6.14	ftn-1	0.25121	-1.99303
T07H3.6	bath-26	0.247284	-2.01576
C54D10.1	cdr-2	0.2462	-2.0221
W03D8.2	W03D8.2	0.246001	-2.02326
F21C10.7	F21C10.7	0.245126	-2.02841
F59E11.11	nhr-143	0.244967	-2.02934
T19D12.4	T19D12.4	0.241724	-2.04857
C25E10.10	C25E10.10	0.235159	-2.08829
T06A1.5	T06A1.5	0.234303	-2.09356
C49G7.7	C49G7.7	0.233009	-2.10154
T23B12.11	T23B12.11	0.228831	-2.12764
C41G11.1	C41G11.1	0.223938	-2.15883
F25H8.5	dur-1	0.22362	-2.16088
Y47D3B.4	Y47D3B.4	0.216562	-2.20715
M60.5	kqt-2	0.21548	-2.21438
F58A3.5	ttr-31	0.206254	-2.27751
C25E10.5	C25E10.5	0.205182	-2.28503
C47D2.2	cdd-1	0.203728	-2.29528
F21H7.1	gst-22	0.200491	-2.31839
T10H4.12	cpr-3	0.19689	-2.34454
C31H1.6	lntl-1	0.193112	-2.37249
K05F6.8	K05F6.8	0.190628	-2.39117
C09F12.1	clc-1	0.185503	-2.43049
M60.2	M60.2	0.181402	-2.46274
Y51H4A.24	Y51H4A.24	0.179033	-2.4817
T01G6.8	nhr-130	0.171387	-2.54467
Y39D8A.1	Y39D8A.1	0.16766	-2.57639
F21E9.3	ttr-37	0.161621	-2.62932
K02F3.9	K02F3.9	0.149968	-2.73727
K09D9.1	K09D9.1	0.148885	-2.74773
ZK593.3	ZK593.3	0.135521	-2.88342
C49G7.5	irg-2	0.132938	-2.91117
T28H10.2	T28H10.2	0.129785	-2.9458
C08F11.12	C08F11.12	0.124214	-3.0091
W10G11.3	W10G11.3	0.117769	-3.08596
Y47H10A.5	Y47H10A.5	0.103835	-3.26763
F35E12.7	dct-17	0.0958223	-3.3835
C13D9.1	srr-6	0.0927687	-3.43022
F15B9.6	F15B9.6	0.087459	-3.51525
F14B8.5	F14B8.5	0.078036	-3.67972
T24C4.4	T24C4.4	0.0743222	-3.75006
C06B3.7	C06B3.7	0.071754	-3.8008
F33H12.7	F33H12.7	0.0623465	-4.00355
F45E1.1	F45E1.1	0.0565605	-4.14406
E01G6.3	E01G6.3	0.0556978	-4.16624
Y5H2B.5	cyp-32B1	0.0549235	-4.18643
C02C2.3	cup-4	0.0465476	-4.42515

## Sheet: let-418_3h
let-418_3h
id	Gene.Public.Name	foldChange	log2FoldChange
B0416.10	B0416.10	1.01e+100	332.207
F40G9.12	F40G9.12	7.94e+99	331.86
R11H6.6	R11H6.6	7.8e+99	331.835
F36D1.3	sru-47	7.03e+99	331.684
Y39E4B.11	Y39E4B.11	5.34e+99	331.287
F35E2.8	F35E2.8	5.18e+99	331.243
C05D12.4	C05D12.4	5.13e+99	331.229
F47C10.2	btb-21	4.39e+99	331.006
C46G7.3	C46G7.3	4.15e+99	330.922
F53A2.2	sdz-20	4.13e+99	330.917
ZK643.8	grl-25	4.13e+99	330.916
T24H10.5	T24H10.5	4.07e+99	330.896
W06D12.2	twk-42	3.91e+99	330.839
Y102A11A.9	Y102A11A.9	3.91e+99	330.836
F15E6.7	srv-4	3.78e+99	330.79
Y49F6B.5	sdz-32	3.78e+99	330.79
F08F3.8	F08F3.8	3.67e+99	330.747
K07D4.5	K07D4.5	3.66e+99	330.741
T04A8.4	tag-243	3.61e+99	330.721
Y57G7A.8	Y57G7A.8	3.37e+99	330.622
D1022.6	sro-1	3.36e+99	330.618
T20H12.1	T20H12.1	3.34e+99	330.611
Y66A7A.1	fbxa-220	3.33e+99	330.607
F20B6.5	F20B6.5	3.31e+99	330.596
C17C3.6	C17C3.6	3.08e+99	330.495
F41G4.7	F41G4.7	3.03e+99	330.471
C34D1.4	C34D1.4	3.02e+99	330.464
K09H9.8	K09H9.8	2.95e+99	330.431
ZK1053.2	ZK1053.2	2.77e+99	330.339
Y94H6A.1	nhr-277	2.76e+99	330.335
C08F8.5	fbxb-9	2.73e+99	330.321
F26D11.6	F26D11.6	2.72e+99	330.313
ZK892.7	sdz-38	2.7e+99	330.304
W08F4.9	fbxb-14	2.67e+99	330.287
T03E6.8	T03E6.8	2.67e+99	330.285
Y73B6BL.25	acp-7	2.66e+99	330.281
Y58G8A.1	lgc-26	2.63e+99	330.264
F43C11.12	F43C11.12	2.62e+99	330.263
F13A7.9	skr-11	2.6e+99	330.25
C01F6.2	C01F6.2	2.58e+99	330.236
F55B11.6	F55B11.6	2.58e+99	330.236
ZC404.16	ZC404.16	2.58e+99	330.236
Y45F10D.2	Y45F10D.2	2.56e+99	330.227
K07D4.9	K07D4.9	54.3926	5.76534
C38D9.2	C38D9.2	32.1778	5.00799
C33C12.12	C33C12.12	31.9403	4.99731
C32E8.6	C32E8.6	25.0444	4.64642
K07A9.2	cmk-1	24.4239	4.61022
W10G11.3	W10G11.3	24.319	4.60401
ZK1193.4	ZK1193.4	20.6422	4.36753
R03E9.4	irk-1	19.3367	4.27327
C24H11.3	tbx-38	18.7008	4.22503
T28B11.12	T28B11.12	18.2344	4.18859
Y38H8A.12	Y38H8A.12	17.9048	4.16228
M151.1	M151.1	17.0553	4.09215
F09E8.6	nas-14	16.5062	4.04494
C17F4.6	gcy-19	15.6956	3.97229
E02H4.7	E02H4.7	15.483	3.95261
Y47D3A.12	tbx-37	15.3677	3.94183
F59H6.8	bath-21	15.2876	3.93429
D1014.2	D1014.2	15.0415	3.91088
R07E3.6	R07E3.6	14.4834	3.85632
F53A2.11	F53A2.11	14.2282	3.83068
Y57G11C.20	Y57G11C.20	13.5614	3.76143
F21F3.1	pgal-1	13.503	3.75521
Y38H6C.5	dct-10	13.0034	3.70082
ZK678.8	bus-17	12.1734	3.60566
F12E12.4	bath-31	12.1626	3.60438
F21D9.8	F21D9.8	12.1508	3.60298
Y49E10.7	Y49E10.7	11.7415	3.55355
Y39H10A.2	oac-55	11.6497	3.54223
ZK1053.1	ZK1053.1	11.5399	3.52856
F22F4.1	F22F4.1	11.3173	3.50046
C38D9.8	C38D9.8	11.2422	3.49085
T11F9.10	T11F9.10	11.2278	3.489
T08B6.5	T08B6.5	10.9307	3.45032
Y46G5A.39	Y46G5A.39	10.9117	3.44781
ZK770.1	asic-1	10.8857	3.44437
Y48G9A.10	cpt-3	10.784	3.43082
K09E3.6	K09E3.6	10.5897	3.40459
T17A3.10	T17A3.10	10.5238	3.39559
Y53H1B.1	cutl-10	10.3973	3.37814
F40D4.13	F40D4.13	10.3953	3.37786
Y53F4B.32	gst-29	10.2914	3.36337
Y42H9AR.2	Y42H9AR.2	10.2444	3.35677
F02E11.2	F02E11.2	10.1659	3.34567
Y38E10A.3	Y38E10A.3	9.78026	3.28987
T20D4.6	arrd-22	9.67029	3.27356
F08B4.2	cdh-5	9.48904	3.24626
F13A7.10	gst-44	9.38951	3.23105
W08F4.2	fbxb-34	9.26408	3.21165
Y39B6A.41	Y39B6A.41	9.15198	3.19408
Y38H8A.8	Y38H8A.8	9.10014	3.18589
F45D11.1	F45D11.1	8.67706	3.11721
F57C9.6	F57C9.6	8.56137	3.09784
T21E3.2	T21E3.2	8.3105	3.05493
B0393.5	B0393.5	8.30534	3.05404
C26B9.3	C26B9.3	8.24093	3.04281
F10D2.10	F10D2.10	8.23992	3.04263
Y53F4B.10	Y53F4B.10	8.03205	3.00577
F56D5.5	F56D5.5	7.93685	2.98857
F53G2.8	F53G2.8	7.85051	2.97279
Y50D4B.3	Y50D4B.3	7.79044	2.96171
C29F7.5	fkh-4	7.70437	2.94568
B0432.1	B0432.1	7.49438	2.90581
T10H10.2	T10H10.2	7.4358	2.89449
T08A9.2	ttr-30	7.38548	2.88469
F37B4.7	folt-2	7.31404	2.87067
F58D2.4	F58D2.4	7.26006	2.85998
F19H6.3	F19H6.3	7.19586	2.84717
Y53C10A.9	abt-5	7.19459	2.84691
ZK1010.5	ZK1010.5	7.18461	2.84491
C46E10.9	C46E10.9	7.10557	2.82895
F58E1.12	fbxc-26	7.02408	2.81231
F56F4.8	F56F4.8	7.01181	2.80979
C40A11.8	C40A11.8	7.00273	2.80792
Y38H6C.8	Y38H6C.8	6.98301	2.80385
Y57A10B.6	Y57A10B.6	6.96871	2.80089
F58H7.5	F58H7.5	6.80989	2.76763
C52G5.2	C52G5.2	6.77824	2.76091
W07B8.3	W07B8.3	6.77632	2.7605
C49A1.2	best-10	6.76084	2.7572
C10A4.5	gad-2	6.44616	2.68844
C07D8.2	pept-2,opt-1, pep-2	6.43203	2.68527
C33C12.4	C33C12.4	6.37884	2.67329
C35D6.4	C35D6.4	6.28827	2.65266
F47H4.2	F47H4.2	6.27318	2.6492
F44F1.7	vet-6	6.27104	2.64871
C29F7.4	fkh-3	6.04071	2.59472
Y41C4A.11	Y41C4A.11	6.03115	2.59243
M88.4	M88.4	5.95719	2.57463
T27C4.2	hpo-36	5.93076	2.56822
R09B5.11	R09B5.11	5.88253	2.55644
F38C2.7	F38C2.7	5.87773	2.55526
Y116A8C.22	athp-3	5.86611	2.5524
Y51A2D.19	slo-1	5.8492	2.54824
F08D12.10	sdz-9	5.80694	2.53778
F54F7.6	F54F7.6	5.79384	2.53452
Y73B6BL.288	Y73B6BL.288	5.75595	2.52505
F14D2.14	F14D2.14	5.71215	2.51403
M117.4	M117.4	5.69904	2.51072
C15A11.7	C15A11.7	5.6939	2.50942
Y105C5B.12	sams-2	5.67174	2.50379
K03A11.1	K03A11.1	5.66276	2.50151
Y46H3C.6	Y46H3C.6	5.61225	2.48858
Y71A12B.10	Y71A12B.10	5.47083	2.45176
F54A3.4	cbs-2	5.41847	2.43789
C06G8.2	pept-2, opt-1	5.33611	2.41579
F37B4.2	ifc-1	5.31946	2.41128
Y46G5A.27	pes-10	5.31541	2.41018
Y53F4B.23	Y53F4B.23	5.28918	2.40304
F43G6.5	F43G6.5	5.28559	2.40207
T24D5.2	T24D5.2	5.2529	2.39311
K05F6.9	fbxb-46	5.23606	2.38848
H22K11.4	sgca-1	5.19526	2.3772
F33A8.9	col-83	5.09997	2.35049
F21D9.1	F21D9.1	5.01292	2.32565
T13B5.9	T13B5.9	4.96689	2.31234
M03B6.2	M03B6.2	4.96109	2.31066
K02A2.3	kcc-2	4.92884	2.30125
C33C12.8	gba-2	4.90611	2.29458
F26C11.1	F26C11.1	4.86227	2.28163
ZK596.2	ZK596.2	4.86065	2.28115
Y46G5A.28	Y46G5A.28	4.85645	2.2799
Y59A8B.20	lon-8	4.85204	2.27859
Y53F4B.12	Y53F4B.12	4.8373	2.2742
Y54F10AM.2	feh-1	4.83334	2.27302
T14A8.1	ric-3	4.83273	2.27284
Y57A10A.9	tag-276	4.80242	2.26376
F15D4.5	F15D4.5	4.80138	2.26345
Y17D7A.1	nhr-230	4.80136	2.26344
C55B7.4	acdh-1	4.71415	2.237
M01E5.6	sepa-1	4.67033	2.22353
ZC443.6	ugt-16	4.64609	2.21602
Y38F2AL.2	mksr-2	4.6192	2.20764
C23H5.8	C23H5.8	4.5901	2.19852
F47H4.1	lsy-27	4.53071	2.17974
C06G1.1	C06G1.1	4.465	2.15866
Y53F4B.24	Y53F4B.24	4.38201	2.13159
ZC513.8	col-43	4.36873	2.12721
T08B1.6	acs-3	4.36359	2.12552
T01C8.2	T01C8.2	4.33776	2.11695
F15D4.6	F15D4.6	4.32744	2.11351
K08H2.2	K08H2.2	4.31216	2.10841
Y69A2AR.4	smf-3	4.26445	2.09236
C56G3.1	npr-8	4.24132	2.08451
C29E4.7	gsto-1	4.2318	2.08127
F23F12.12	F23F12.12	4.23059	2.08086
C38D4.1	C38D4.1	4.22454	2.07879
F12E12.11	F12E12.11	4.17243	2.06089
T17A3.4	fbxb-82	4.16683	2.05895
C46F4.1	egl-6	4.15889	2.0562
F49F1.8	F49F1.8	4.15141	2.0536
Y50D4B.4	Y50D4B.4	4.14185	2.05028
F35C5.9	clec-66	4.08979	2.03203
C32D5.6	C32D5.6	4.06534	2.02338
C35E7.1	vet-2	4.03439	2.01235
F42G9.9	ptl-1	4.02598	2.00934
T10C6.7	T10C6.7	4.01498	2.00539
JC8.16	JC8.16	4.00315	2.00114
ZK177.1	ZK177.1	3.99815	1.99933
C29G2.1	C29G2.1	3.99731	1.99903
T26H2.7	oac-49	3.99507	1.99822
B0041.11	B0041.11	3.99187	1.99707
Y51B9A.4	arrd-2	3.9849	1.99454
F54D10.1	skr-15	3.97074	1.98941
K07D4.4	K07D4.4	3.90594	1.96567
F43C9.1	F43C9.1	3.90376	1.96486
Y51A2A.16	Y51A2A.16	3.89239	1.96066
F54D8.4	cah-1	3.89072	1.96004
B0222.5	B0222.5	3.85147	1.94541
T05E7.5	vet-1	3.85138	1.94538
Y34B4A.5	Y34B4A.5	3.84962	1.94471
Y46G5A.43	Y46G5A.43	3.82433	1.93521
Y38F1A.6	Y38F1A.6	3.7804	1.91854
T04D3.3	pde-1	3.77356	1.91592
K09C8.1	pbo-4	3.75705	1.9096
Y38C1AA.6	Y38C1AA.6	3.74356	1.90441
W06H8.2	W06H8.2	3.70002	1.88753
C18A11.5	xol-1	3.66386	1.87336
M04G7.3	M04G7.3	3.64797	1.86709
T13B5.1	snf-3	3.62098	1.85638
C54E4.1	C54E4.1	3.59317	1.84526
T01B4.3	T01B4.3	3.52355	1.81703
D2023.7	col-158	3.5029	1.80855
R12H7.1	unc-9	3.48646	1.80176
F58E1.11	fbxc-21	3.48034	1.79923
T17A3.8	ver-2	3.45293	1.78782
F53E10.5	F53E10.5	3.44147	1.78302
F52D10.6	F52D10.6	3.42122	1.77451
K01A11.4	spe-41	3.41905	1.7736
Y55F3BR.10	Y55F3BR.10	3.39455	1.76322
AC8.1	pme-6	3.38915	1.76092
T05E12.6	T05E12.6	3.3855	1.75937
R12C12.9	R12C12.9	3.36257	1.74957
Y51A2D.4	hmit-1.1	3.35909	1.74807
F54A5.1	hmbx-1	3.33258	1.73664
F08F3.9	F08F3.9	3.32588	1.73373
W09H1.4	W09H1.4	3.32336	1.73264
H19M22.3	zmp-2	3.29377	1.71974
C17E7.9	C17E7.9	3.2873	1.7169
T15B7.1	T15B7.1	3.26771	1.70828
K08C7.2	fmo-1	3.25964	1.70471
R03H10.6	R03H10.6	3.25465	1.7025
C37H5.9	nas-9	3.25081	1.7008
R07H5.4	sdz-27	3.25064	1.70072
F59H6.1	bath-19	3.24954	1.70024
K10C8.1	K10C8.1	3.24368	1.69763
Y35H6.3	Y35H6.3	3.23825	1.69521
Y37H2A.9	fbxc-46	3.22367	1.68871
ZK287.8	her-1	3.21787	1.68611
T27D1.3	npr-15	3.20013	1.67813
ZK1067.2	ZK1067.2	3.19344	1.67511
W03G9.3	W03G9.3	3.18922	1.6732
F55A3.7	F55A3.7	3.18629	1.67188
F18E2.1	F18E2.1	3.09199	1.62853
K06G5.2	cyp-13B2	3.06624	1.61647
C18H2.1	C18H2.1	3.05457	1.61097
ZC53.7	rgs-9	3.05439	1.61088
F42A10.9	F42A10.9	3.04481	1.60635
F28A12.4	F28A12.4	3.0385	1.60336
F55F3.2	F55F3.2	3.03805	1.60314
C48B4.10	C48B4.10	3.02828	1.5985
Y48G1BL.6	Y48G1BL.6	3.01689	1.59306
T22B11.1	T22B11.1	3.01412	1.59174
F19B10.2	F19B10.2	3.00774	1.58868
C36C9.3	fbxa-170	2.99491	1.58251
T24E12.1	T24E12.1	2.97562	1.57319
T06C10.4	flp-10	2.9747	1.57274
Y57A10A.7	Y57A10A.7	2.97416	1.57248
Y71F9AR.2	Y71F9AR.2	2.96789	1.56944
ZK430.8	mlt-7	2.96639	1.56871
Y38E10A.7	lips-15	2.96297	1.56705
F35F10.12	arrd-19	2.96274	1.56693
F28F8.7	F28F8.7	2.92417	1.54803
K03H1.5	K03H1.5	2.91137	1.5417
C04C3.5	dyf-3	2.89895	1.53553
F12E12.1	F12E12.1	2.89802	1.53507
ZK287.4	ZK287.4	2.89554	1.53383
F19B10.11	F19B10.11	2.89462	1.53337
Y73B6BL.31	Y73B6BL.31	2.88801	1.53008
C46G7.5	C46G7.5	2.85152	1.51173
F35H10.10	F35H10.10	2.85078	1.51136
Y47G7B.2	Y47G7B.2	2.84587	1.50887
T28C6.1	grsp-2	2.84335	1.50759
Y55F3BR.7	Y55F3BR.7	2.83641	1.50406
C12D5.9	C12D5.9	0.352206	-1.50551
B0019.1	amx-2	0.352113	-1.50589
T22C8.3	T22C8.3	0.350983	-1.51053
F40G9.5	F40G9.5	0.349632	-1.51609
C27B7.7	C27B7.7	0.34708	-1.52666
Y105E8A.6	unc-95	0.346177	-1.53042
C40A11.10	C40A11.10	0.340806	-1.55298
F49B2.5	src-2	0.340326	-1.55501
B0286.1	B0286.1	0.337063	-1.56891
F52H2.1	F52H2.1	0.33261	-1.5881
F28H6.6	F28H6.6	0.332101	-1.59031
F54E7.6	F54E7.6	0.331007	-1.59507
Y105E8B.7	Y105E8B.7	0.329385	-1.60215
T09E11.11	T09E11.11	0.328749	-1.60494
B0285.8	ckb-1	0.326504	-1.61483
D1086.12	D1086.12	0.325382	-1.61979
Y41C4A.8	Y41C4A.8	0.324531	-1.62357
F23F1.3	fbxc-54	0.324234	-1.62489
C05G5.3	C05G5.3	0.318979	-1.64847
F07A11.1	F07A11.1	0.317917	-1.65328
K02E7.13	mir-4805	0.317245	-1.65633
T01B6.1	T01B6.1	0.316866	-1.65805
ZC434.3	ZC434.3	0.316611	-1.65922
C36E8.4	C36E8.4	0.313398	-1.67393
F31E3.2	F31E3.2	0.310132	-1.68904
B0511.1	fkb-7	0.309474	-1.69211
Y47D3B.4	Y47D3B.4	0.309178	-1.69349
Y47D3B.1	Y47D3B.1	0.306761	-1.70482
B0412.1	dac-1	0.306278	-1.70709
C01B7.3	C01B7.3	0.304696	-1.71456
Y51H4A.1	Y51H4A.1	0.30415	-1.71715
F41A4.1	cutl-28	0.300963	-1.73234
F40H3.5	hst-3.1	0.299625	-1.73877
K03H4.3	K03H4.3	0.299051	-1.74154
Y39G10AR.5	zeel-1	0.298781	-1.74284
F02G3.5	F02G3.5	0.298446	-1.74446
F56D5.1	col-121	0.298375	-1.7448
K08B5.2	K08B5.2	0.29125	-1.77967
Y66A7AL.8	Y66A7AL.8	0.291111	-1.78036
F36H9.8	F36H9.8	0.290481	-1.78348
F10E7.9	F10E7.9	0.289714	-1.7873
F35D2.2	F35D2.2	0.288041	-1.79565
W03G11.12	W03G11.12	0.285374	-1.80907
F36D1.9	F36D1.9	0.284719	-1.81239
T25F10.2	dbl-1	0.281074	-1.83098
ZC455.10	fkb-4	0.281031	-1.8312
C54E10.6	C54E10.6	0.279716	-1.83797
R04A9.3	R04A9.3	0.279142	-1.84093
T19A5.8	T19A5.8	0.277934	-1.84719
Y53F4B.38	Y53F4B.38	0.277934	-1.84719
C09D8.8	C09D8.8	0.273957	-1.86798
K11H12.5	K11H12.5	0.273684	-1.86942
C17C3.3	C17C3.3	0.273559	-1.87007
W05H12.1	W05H12.1	0.271699	-1.87992
Y47H10A.2	Y47H10A.2	0.267169	-1.90418
F26F12.19	F26F12.19	0.266661	-1.90692
C37A2.6	C37A2.6	0.265514	-1.91314
C33G3.6	C33G3.6	0.265081	-1.9155
C09E10.2	dgk-1	0.264046	-1.92114
T20D4.19	T20D4.19	0.261303	-1.9362
F49E7.2	F49E7.2	0.26123	-1.93661
W04A4.6	W04A4.6	0.254702	-1.97312
F56F10.8	F56F10.8	0.254667	-1.97332
Y53C10A.10	Y53C10A.10	0.252421	-1.98609
Y60A3A.25	Y60A3A.25	0.251678	-1.99035
ZK265.7	ZK265.7	0.246535	-2.02014
F39G3.2	F39G3.2	0.245547	-2.02593
F23C8.3	F23C8.3	0.245285	-2.02747
K08A8.10	K08A8.10	0.24268	-2.04287
T02E9.2	grl-7	0.241395	-2.05053
F38A6.9	F38A6.9	0.238845	-2.06585
ZK1010.8	ZK1010.8	0.237122	-2.0763
F26F12.7	let-418	0.231034	-2.11383
C14F11.7	C14F11.7	0.23043	-2.1176
F26F4.2	F26F4.2	0.228737	-2.12824
Y77E11A.12	Y77E11A.12	0.226448	-2.14275
F11E6.10	F11E6.10	0.223803	-2.1597
C29H12.6	C29H12.6	0.220748	-2.17952
C56G2.9	C56G2.9	0.21573	-2.2127
Y38F1A.13	Y38F1A.13	0.214677	-2.21976
F09F3.9	cpt-5	0.213901	-2.22499
Y49F6C.9	21ur-14793	0.207864	-2.26629
F59A3.8	F59A3.8	0.207182	-2.27103
C46F9.3	math-24	0.207115	-2.2715
T05A6.15	T05A6.15	0.206533	-2.27556
ZK563.7	ZK563.7	0.205893	-2.28003
F01E11.4	tsp-16	0.199386	-2.32637
Y65A5A.25	Y65A5A.25	0.19173	-2.38285
T09E8.6	T09E8.6	0.179477	-2.47813
F36H5.3	math-28	0.172408	-2.5361
W01B11.5	pqn-72	0.17011	-2.55546
C52E4.10	21ur-10927	0.165188	-2.59782
T14G10.4	ttr-54	0.162146	-2.62463
C36F7.15	C36F7.15	0.162102	-2.62503
Y71A12C.2	Y71A12C.2	0.151789	-2.71986
K08B4.42	K08B4.42	0.14982	-2.7387
B0273.98	21ur-11786	0.148786	-2.74869
F11D5.16	F11D5.16	0.146458	-2.77144
T25D3.5	T25D3.5	0.14452	-2.79066
M02H5.10	srh-34	0.144156	-2.7943
C45E5.53	C45E5.53	0.142617	-2.80979
Y69H2.9	Y69H2.9	0.139913	-2.8374
Y38H8A.1	Y38H8A.1	0.136546	-2.87254
C23H4.4	C23H4.4	0.130563	-2.93718
Y38C1AA.16	Y38C1AA.16	0.124069	-3.01078
C50F2.7	C50F2.7	0.121682	-3.03881
C37C3.12	C37C3.12	0.119464	-3.06535
C29F9.8	C29F9.8	0.113268	-3.14219
F26D2.3	F26D2.3	0.111463	-3.16537
R03E1.3	lgc-25	0.110186	-3.18199
F20D1.7	iglr-1	0.105034	-3.25108
R12B2.3	R12B2.3	0.0933808	-3.42073
F45E4.6	F45E4.6	0.0931514	-3.42428
F01D5.7	F01D5.7	0.0915559	-3.4492
C18B12.5	fbxa-97	0.0889723	-3.4905
C45B2.18	C45B2.18	0.0780357	-3.67972
T21E8.5	T21E8.5	0.0748635	-3.73959
F42G9.8	tpst-2	0.0696631	-3.84346
M6.3	pha-2	0.0630252	-3.98793
R01H10.5	R01H10.5	0.0615664	-4.02171
Y67D8A.6	Y67D8A.6	0.0515609	-4.27758
F47C10.4	nhr-187	0.0492687	-4.34319
Y43F8C.4	Y43F8C.4	0.0367244	-4.76712
ZC190.12	ZC190.12	4.14e-100	-330.143
C07A12.18	C07A12.18	4.11e-100	-330.153
C04E7.1	C04E7.1	4.04e-100	-330.18
H06I04.5	H06I04.5	3.84e-100	-330.252
F36D1.6	F36D1.6	3.84e-100	-330.253
C17H12.30	C17H12.30	3.82e-100	-330.26
R13D11.5	srab-15	3.81e-100	-330.261
F59B2.11	F59B2.11	3.79e-100	-330.269
Y43F8A.5	Y43F8A.5	3.73e-100	-330.294
C47G2.16	C47G2.16	3.68e-100	-330.311
T05A6.8	T05A6.8	3.58e-100	-330.353
W01C8.15	W01C8.15	3.56e-100	-330.361
F33E2.4	F33E2.4	3.54e-100	-330.37
F40D4.12	F40D4.12	3.48e-100	-330.392
Y38C1BA.5	Y38C1BA.5	3.3e-100	-330.469
F52F12.14	F52F12.14	3.27e-100	-330.483
T04H1.11	T04H1.11	3.12e-100	-330.551
T11A5.7	srab-26	3.06e-100	-330.577
F31F7.3	F31F7.3	2.92e-100	-330.646
F28F9.9	F28F9.9	2.75e-100	-330.735
F20G2.5	F20G2.5	2.52e-100	-330.86
F20G2.7	F20G2.7	2.28e-100	-331.003
B0273.1	B0273.1	1.92e-100	-331.249
F35D2.8	F35D2.8	1.88e-100	-331.281
ZC455.9	srbc-44	1.53e-100	-331.581

## Sheet: chd-3_1h
chd-3_1h
id	Gene.Public.Name	foldChange	log2FoldChange
Y53G8AR.1	Y53G8AR.1	63.2772	5.98361
D1009.4	nlp-14	47.9357	5.58303
C29E4.14	C29E4.14	33.6171	5.07112
D1007.17	mir-353	33.2411	5.0549
K10D6.8	K10D6.8	33.2361	5.05468
F46F3.18	F46F3.18	29.516	4.88342
F18A11.8	F18A11.8	26.9577	4.75262
ZK262.12	ZK262.12	26.8956	4.7493
F29C12.1	pqn-32	26.8058	4.74447
F37B4.13	srh-240	25.8603	4.69267
F15A4.9	arrd-9	25.7186	4.68474
F09A5.2	F09A5.2	24.9147	4.63893
ZC132.6	ZC132.6	24.5591	4.61818
T19C4.5	T19C4.5	24.1831	4.59593
Y57G11C.929	21ur-7464	23.5983	4.56061
T12B3.8	T12B3.8	22.8667	4.51518
Y38F1A.13	Y38F1A.13	22.506	4.49224
F46G11.1	F46G11.1	22.287	4.47813
C43G2.4	C43G2.4	21.9212	4.45425
F56C3.6	dgn-2	21.854	4.44983
Y47H9C.14	Y47H9C.14	17.2631	4.10962
K11H3.7	K11H3.7	15.2296	3.9288
C25B8.6	nhr-120	14.5808	3.866
F54E4.3	F54E4.3	13.4811	3.75286
K01D12.4	twk-14	12.5813	3.65321
F59D12.1	F59D12.1	12.2898	3.61939
F26B1.7	let-381	11.8725	3.56955
F22D3.4	F22D3.4	11.268	3.49416
H21P03.8	H21P03.8	11.1917	3.48436
K12D12.3	col-84	10.7062	3.42037
C36A4.3	cyp-25A3	9.34592	3.22434
SSSD1.1	igcm-2	8.86516	3.14815
ZK380.4	ZK380.4	8.7708	3.13271
F43C11.4	F43C11.4	8.44468	3.07804
W03D2.7	W03D2.7	8.37428	3.06597
K01C8.8	clec-142	8.27526	3.0488
F08G2.2	his-43	7.89938	2.98174
Y24D9A.7	Y24D9A.7	7.85177	2.97302
M153.5	M153.5	7.54435	2.9154
Y19D10A.11	Y19D10A.11	7.37359	2.88237
Y11D7A.19	Y11D7A.19	7.3574	2.8792
B0228.6	B0228.6	7.27035	2.86203
K03H9.7	K03H9.7	7.17722	2.84342
C18E3.4	C18E3.4	6.65229	2.73385
C30G4.6	C30G4.6	6.50312	2.70113
E04A4.1	fbxb-78	6.43043	2.68491
F31D5.6	F31D5.6	6.34084	2.66467
T21C12.3	T21C12.3	6.18304	2.62832
C26F1.5	grl-10	6.17674	2.62684
Y57G11C.1134	Y57G11C.1134	5.87559	2.55473
K08D10.8	scrm-5	5.81577	2.53997
D1086.18	D1086.18	5.8111	2.53881
Y105C5B.670	21ur-9906	5.77718	2.53036
C56G2.9	C56G2.9	5.75635	2.52516
C24D10.30	21ur-6661	5.68604	2.50742
F16A11.5	F16A11.5	5.64568	2.49715
B0303.8	sdz-1	5.56471	2.47631
R10E11.7	srxa-10	5.50296	2.46021
C24H11.9	mdt-21	5.43235	2.44158
F36H5.10	F36H5.10	5.38417	2.42872
R12B2.6	R12B2.6	5.28313	2.40139
T12B5.11	fbxa-67	5.23108	2.38711
F32A5.4	F32A5.4	5.14988	2.36454
C16C2.1	ceh-5	5.12383	2.35722
C24H12.3	C24H12.3	5.05022	2.33635
T28A11.21	fbxa-64	5.04789	2.33568
K10C3.12	K10C3.12	4.99938	2.32175
Y105C5B.1210	21ur-7128	4.98057	2.31631
F37H8.2	F37H8.2	4.89445	2.29115
C32B5.1	fbxc-40	4.85222	2.27865
F37A4.6	F37A4.6	4.81544	2.26767
C33E10.2	fbxa-120	4.81414	2.26728
T07D1.9	T07D1.9	4.78273	2.25783
MTCE.35	MTCE.35	4.71175	2.23626
C02C6.2	olrn-1	4.65621	2.21916
Y82E9BL.3	Y82E9BL.3	4.64634	2.21609
K04G2.14	K04G2.14	4.62284	2.20878
W03D2.2	fbxb-55	4.4796	2.16337
C49D10.11	sdz-7	4.46907	2.15997
F31E9.6	F31E9.6	4.38559	2.13277
Y46H3A.1	srt-42	4.38389	2.13221
C34E7.4	C34E7.4	4.36861	2.12717
T02G5.1	T02G5.1	4.34491	2.11933
F48C5.1	F48C5.1	4.33497	2.11602
MTCE.21	ctb-1	4.32511	2.11274
F45F2.4	his-7	4.30249	2.10517
T04F3.2	T04F3.2	4.29122	2.10139
F43C9.4	mig-13	4.27042	2.09438
C33D9.6	C33D9.6	4.19356	2.06818
C18B10.6	C18B10.6	4.18012	2.06354
F31A9.4	fbxc-37	4.15078	2.05338
F28C6.10	F28C6.10	4.14969	2.05301
F54D5.20	F54D5.20	4.12037	2.04277
Y62H9A.15	Y62H9A.15	4.06578	2.02353
C52E2.8	C52E2.8	4.04223	2.01515
F21G4.4	F21G4.4	4.01894	2.00681
F58D2.2	F58D2.2	4.01637	2.00589
ZK185.2	ZK185.2	4.01382	2.00498
K07A3.2	ptr-12	3.97883	1.99235
C33A12.2	nlp-35	3.9635	1.98677
C40A11.3	C40A11.3	3.95836	1.9849
K09C4.3	hsp-2	3.88536	1.95805
F56A11.9	F56A11.9	3.88135	1.95656
C42D4.6	skr-16	3.87807	1.95534
R160.3	R160.3	3.86721	1.95129
C52E2.6	fbxb-97	3.8421	1.9419
F36H5.11	fbxb-12	3.8277	1.93648
F57A8.9	F57A8.9	3.82539	1.93561
T03F1.6	T03F1.6	3.80753	1.92885
R08C7.13	fbxb-75	3.79887	1.92557
C52A10.3	C52A10.3	3.77674	1.91714
ZK892.7	sdz-38	3.77461	1.91633
T17A3.3	fbxb-81	3.77422	1.91618
K04G2.7	K04G2.7	3.75523	1.9089
T26E3.11	T26E3.11	3.7474	1.90589
Y62F5A.9	Y62F5A.9	3.71777	1.89444
K10H10.3	dhs-8	3.67738	1.87868
Y17G9B.2	Y17G9B.2	3.67629	1.87825
F12E12.7	sdz-11	3.66973	1.87567
C07D10.4	nas-7	3.66844	1.87517
F08D12.4	F08D12.4	3.65543	1.87004
T01B4.3	T01B4.3	3.64001	1.86394
F59A7.4	hil-6	3.63545	1.86213
C33E10.1	C33E10.1	3.618	1.85519
Y113G7B.3	fbxa-115	3.59876	1.8475
F12E12.10	fbxb-90	3.55683	1.83059
F07H5.13	F07H5.13	3.55125	1.82832
C10C5.5	C10C5.5	3.53353	1.82111
F10C2.12	F10C2.12	3.53348	1.82109
Y92H12BR.4	Y92H12BR.4	3.52591	1.818
C06A5.12	C06A5.12	3.52054	1.8158
T10C6.12	his-3	3.50956	1.81129
ZK899.5	ZK899.5	3.5008	1.80768
F45H11.7	21ur-14951	3.49685	1.80606
F33G12.6	F33G12.6	3.49279	1.80438
F58B3.3	lys-6	3.47741	1.79801
T05B11.10	T05B11.10	3.44834	1.7859
F42G10.2	mkk-4	3.43948	1.78219
R06B10.1	R06B10.1	3.41142	1.77037
T26H2.12	T26H2.12	3.38381	1.75865
T06C10.4	flp-10	3.36679	1.75137
F40G9.6	F40G9.6	3.3568	1.74709
ZK792.1	ZK792.1	3.35495	1.74629
F19H8.2	F19H8.2	3.35357	1.7457
C40A11.6	C40A11.6	3.31978	1.73109
ZK270.1	ptr-23	3.31537	1.72917
E03A3.5	E03A3.5	3.31432	1.72871
MTCE.7	MTCE.7	3.27867	1.71311
F13C5.1	F13C5.1	3.2741	1.7111
K08H2.1	skr-21	3.26427	1.70676
F39B3.2	F39B3.2	3.25471	1.70253
T22B2.2	T22B2.2	3.25462	1.70249
Y57A10C.11	Y57A10C.11	3.25145	1.70108
K02B12.4	axl-1	3.24524	1.69833
C06C6.10	C06C6.10	3.24197	1.69687
F44C4.5	ppt-1	3.23063	1.69181
C24H12.1	C24H12.1	3.225	1.6893
T26C11.9	T26C11.9	3.20824	1.68178
C13G5.1	ceh-16	3.20824	1.68178
ZK899.6	ZK899.6	3.20482	1.68024
C24H12.7	C24H12.7	3.20249	1.67919
K10G4.10	K10G4.10	3.1858	1.67165
C43H6.7	C43H6.7	3.17142	1.66513
Y46G5A.7	Y46G5A.7	3.16197	1.66083
Y82E9BL.6	Y82E9BL.6	3.15666	1.6584
K03A1.1	his-40	3.14521	1.65316
M01D1.10	fbxb-45	3.14441	1.65279
F36A2.4	twk-30	3.14136	1.65139
B0041.6	ptps-1	3.1353	1.6486
F56H1.1	che-14	3.13521	1.64856
R17.1	fbxb-85	3.12385	1.64332
F58E1.14	fbxb-47	3.11305	1.63833
C06E1.1	C06E1.1	3.11225	1.63796
K05F6.6	fbxb-52	3.11098	1.63737
MTCE.33	MTCE.33	3.1085	1.63622
T05E12.10	T05E12.10	3.0929	1.62896
F45D11.13	fbxb-30	3.09055	1.62786
R05F9.9	R05F9.9	3.08907	1.62717
W04E12.2	W04E12.2	3.07878	1.62236
C10A4.5	C10A4.5	3.07262	1.61947
F45F2.13	his-6	3.05187	1.60969
R07C3.15	fbxc-30	3.04977	1.6087
C08A9.8	C08A9.8	3.0462	1.60701
F55C5.10	F55C5.10	3.03428	1.60136
T28A11.22	T28A11.22	3.03291	1.6007
C40A11.7	C40A11.7	3.03053	1.59957
C36F7.4	rig-5	3.02461	1.59675
F21D5.4	F21D5.4	3.01658	1.59291
Y73F8A.13	Y73F8A.13	3.01224	1.59084
C35E7.6	C35E7.6	3.01066	1.59008
C06C3.8	C06C3.8	3.00256	1.58619
F58B3.9	ttr-50	2.97452	1.57266
C32E12.5	sem-2	2.95635	1.56382
ZK131.5	his-11	2.9539	1.56262
K05F6.5	fbxb-44	2.93752	1.5546
F08B12.2	prx-12	2.93749	1.55458
F27C1.4	F27C1.4	2.93581	1.55376
F08D12.9	sdz-10	2.9202	1.54607
F55C9.10	fbxb-61	2.91075	1.54139
C35E7.11	C35E7.11	2.9056	1.53884
B0218.1	faah-1	2.90516	1.53862
F36H5.4	F36H5.4	2.89626	1.53419
F59F4.3	F59F4.3	2.88502	1.52858
F08D12.6	fbxb-108	2.8797	1.52592
Y51H7BR.2	fbxb-43	2.87919	1.52566
F38C2.7	F38C2.7	2.87236	1.52224
T23F2.5	T23F2.5	2.87004	1.52107
C32B5.15	C32B5.15	2.86846	1.52028
Y56A3A.10	fbxb-22	2.85358	1.51277
F52B5.7	F52B5.7	2.85087	1.5114
ZK742.4	ZK742.4	2.84538	1.50862
T16G12.4	T16G12.4	2.84153	1.50667
F11G11.11	col-20	0.35303	-1.50214
W03F8.3	W03F8.3	0.352586	-1.50395
F55A12.10	F55A12.10	0.347599	-1.5245
C55B7.4	acdh-1	0.346523	-1.52898
T05E11.1	rps-5	0.346508	-1.52904
F57B1.4	col-160	0.346468	-1.5292
ZK381.1	him-3	0.3444	-1.53784
T02C12.1	hum-5	0.344394	-1.53787
Y74C9A.2	nlp-40	0.344251	-1.53847
F13D11.4	F13D11.4	0.344071	-1.53922
C34F6.2	col-178	0.342076	-1.54761
ZK418.8	ZK418.8	0.338187	-1.56411
F56B3.1	col-103	0.335434	-1.5759
C27C7.1	C27C7.1	0.332472	-1.58869
T08H10.1	T08H10.1	0.331852	-1.59139
Y48G8AL.7	Y48G8AL.7	0.328585	-1.60566
C34F6.3	col-179	0.324731	-1.62268
Y47D3A.14	Y47D3A.14	0.324002	-1.62592
F57C9.1	F57C9.1	0.323615	-1.62765
Y54F10AM.11	Y54F10AM.11	0.321846	-1.63556
F15A2.1	col-184	0.319442	-1.64637
T22F3.4	rpl-11.1	0.318889	-1.64888
R05F9.6	R05F9.6	0.317925	-1.65324
Y105E8B.1	lev-11	0.31695	-1.65767
F59A3.6	rpa-4	0.315539	-1.66411
T07C4.5	ttr-15	0.31437	-1.66946
ZK652.4	rpl-35	0.313035	-1.67561
C05B10.1	lip-1	0.311322	-1.68352
W03G11.1	col-181	0.310918	-1.6854
F59H5.3	bath-12	0.30902	-1.69423
H02I12.1	cbd-1	0.307365	-1.70197
F54E7.2	rps-12	0.307135	-1.70305
Y62E10A.15	cyp-31A5	0.306414	-1.70644
Y54G2A.28	Y54G2A.28	0.302584	-1.72459
F23B2.11	pcp-3	0.301807	-1.7283
R01H2.3	egg-2	0.301122	-1.73158
F56F11.3	klf-1	0.300737	-1.73342
K10C2.3	K10C2.3	0.300682	-1.73369
K08D12.6	K08D12.6	0.300443	-1.73484
Y38F1A.6	Y38F1A.6	0.299529	-1.73923
F26F12.1	col-140	0.299338	-1.74015
T24C4.5	T24C4.5	0.299205	-1.7408
F11E6.3	F11E6.3	0.299088	-1.74136
F46F11.2	cey-2	0.298415	-1.74461
C37H5.3	C37H5.3	0.2977	-1.74807
W09D10.3	W09D10.3	0.296298	-1.75488
C14C11.6	mut-14	0.292875	-1.77165
C15H9.9	C15H9.9	0.292208	-1.77493
C46G7.2	C46G7.2	0.292149	-1.77522
R12H7.2	asp-4	0.291569	-1.77809
C09H10.2	rpl-41	0.290969	-1.78106
C18G1.4	pgl-3	0.290416	-1.78381
C53A5.16	C53A5.16	0.288536	-1.79318
F40A3.1	F40A3.1	0.287112	-1.80031
D1005.3	D1005.3	0.287042	-1.80066
T21C9.13	T21C9.13	0.287021	-1.80077
B0244.8	egg-1	0.286267	-1.80457
Y40B10A.1	lbp-9	0.28604	-1.80571
T25G3.2	chs-1	0.285147	-1.81022
Y50D7A.9	Y50D7A.9	0.2846	-1.81299
M01E11.6	klp-15	0.283423	-1.81897
F39B2.6	rps-26	0.283268	-1.81976
Y48G1BL.3	puf-10	0.283237	-1.81992
Y49E10.22	pstk-1	0.283046	-1.82089
F22E10.5	F22E10.5	0.279649	-1.83831
C16C8.13	C16C8.13	0.27838	-1.84487
F46F11.7	F46F11.7	0.278218	-1.84571
F13G11.3	F13G11.3	0.278218	-1.84571
T26C5.1	gst-13	0.276774	-1.85322
F09F7.2	mlc-3	0.275724	-1.8587
ZK121.2	ZK121.2	0.27492	-1.86292
W01A8.8	W01A8.8	0.274549	-1.86487
ZK617.1	unc-22	0.274176	-1.86682
T15B7.3	col-143	0.273662	-1.86953
F55H2.4	lrg-1	0.27257	-1.8753
Y50D7A.7	ads-1	0.272345	-1.87649
T24D1.3	T24D1.3	0.271821	-1.87927
C06A5.8	C06A5.8	0.27096	-1.88385
C04F12.4	rpl-14	0.270637	-1.88557
F25E2.2	F25E2.2	0.268992	-1.89437
C06E8.3	prk-1	0.268114	-1.89908
C10H11.10	kca-1	0.267589	-1.90191
K10C2.1	K10C2.1	0.267007	-1.90505
C55F2.1	C55F2.1	0.266716	-1.90662
F44F4.4	ptr-8	0.265823	-1.91146
C10G8.8	C10G8.8	0.265686	-1.9122
M02H5.8	M02H5.8	0.265443	-1.91352
B0213.4	nlp-29	0.265378	-1.91388
F43C1.6	F43C1.6	0.265215	-1.91477
F38A5.3	lec-11	0.264059	-1.92107
F29F11.1	sqv-4	0.262935	-1.92722
Y53C10A.14	fbxa-123	0.262926	-1.92727
W03G9.2	W03G9.2	0.2623	-1.93071
T11F8.3	rme-2	0.262021	-1.93225
F21A3.5	F21A3.5	0.261502	-1.93511
F26D10.10	gln-5	0.261421	-1.93555
F17C11.11	F17C11.11	0.261397	-1.93569
R08E3.2	R08E3.2	0.261211	-1.93671
B0495.4	nhx-2	0.25996	-1.94364
T01H8.1	rskn-1	0.259604	-1.94562
F53A9.10	tnt-2	0.259415	-1.94666
C05D9.2	lmp-2	0.259262	-1.94752
F48C1.1	aman-3	0.259084	-1.94851
W01A11.2	W01A11.2	0.258614	-1.95113
F08F3.3	rhr-1	0.258568	-1.95138
Y60A3A.8	Y60A3A.8	0.257922	-1.95499
F01G12.5	let-2	0.257567	-1.95698
C42D8.5	acn-1	0.257457	-1.95759
H02I12.8	cyp-31A2	0.257343	-1.95824
F57B10.3	F57B10.3	0.257239	-1.95882
F54C8.2	cpar-1	0.257196	-1.95906
Y57G11C.51	Y57G11C.51	0.256895	-1.96075
ZC317.7	ZC317.7	0.256666	-1.96204
F14F7.1	col-98	0.254934	-1.9718
Y53C10A.6	Y53C10A.6	0.254481	-1.97437
Y48G1BL.5	Y48G1BL.5	0.253729	-1.97864
F33E11.2	F33E11.2	0.253243	-1.98141
H36L18.2	H36L18.2	0.252553	-1.98534
C52E4.5	C52E4.5	0.251857	-1.98933
Y66A7A.6	gly-8	0.249451	-2.00317
B0365.6	clec-41	0.248521	-2.00856
F52C12.3	F52C12.3	0.247569	-2.0141
C52B9.2	C52B9.2	0.247527	-2.01434
C50E3.13	C50E3.13	0.24713	-2.01666
Y62E10A.14	Y62E10A.14	0.246528	-2.02018
H11L12.1	H11L12.1	0.245923	-2.02372
F54E2.1	F54E2.1	0.244429	-2.03251
C08F11.11	C08F11.11	0.24413	-2.03428
T28H10.2	T28H10.2	0.244101	-2.03445
Y105C5B.5	Y105C5B.5	0.244055	-2.03472
F58B3.1	lys-4	0.242916	-2.04147
Y53C12A.11	Y53C12A.11	0.241998	-2.04693
Y66H1A.6	hum-8	0.241974	-2.04707
ZK1127.7	cin-4	0.239547	-2.06162
Y47G6A.33	Y47G6A.33	0.239502	-2.06189
C33C12.3	C33C12.3	0.2387	-2.06673
C07G2.1	cpg-1	0.238012	-2.07089
K09E4.3	K09E4.3	0.237275	-2.07537
F22B3.4	F22B3.4	0.236101	-2.08252
F22A3.1	ets-4	0.234509	-2.09229
Y87G2A.11	Y87G2A.11	0.234043	-2.09515
D1086.4	him-5	0.234024	-2.09527
F49E2.2	F49E2.2	0.233612	-2.09781
F22A3.7	ttr-36	0.233251	-2.10005
C27F2.7	C27F2.7	0.231873	-2.10859
Y77E11A.2	Y77E11A.2	0.230456	-2.11743
M01F1.5	hmit-1.3	0.230376	-2.11794
T25F10.6	T25F10.6	0.230312	-2.11834
B0393.9	B0393.9	0.230312	-2.11834
C24A1.2	C24A1.2	0.230086	-2.11975
Y55F3BR.10	Y55F3BR.10	0.22984	-2.1213
F39G3.1	ugt-61	0.229704	-2.12215
F40A3.2	F40A3.2	0.229695	-2.12221
W02B12.6	aars-1	0.229666	-2.12239
Y43F8B.1	Y43F8B.1	0.229164	-2.12555
C29G2.6	C29G2.6	0.227707	-2.13475
F59B2.5	rpn-6.2	0.225843	-2.14661
C36E6.5	mlc-2	0.225837	-2.14665
D1086.10	D1086.10	0.22524	-2.15046
T23E7.2	T23E7.2	0.224396	-2.15588
F09E10.11	tts-1	0.224096	-2.15781
C31A11.5	oac-6	0.223872	-2.15925
F22D6.9	F22D6.9	0.223472	-2.16184
F09B9.1	oac-14	0.222634	-2.16726
F56D5.6	F56D5.6	0.2218	-2.17267
Y37E3.7	rla-1	0.221758	-2.17294
W10C8.5	W10C8.5	0.219304	-2.189
C53C7.5	C53C7.5	0.218976	-2.19116
K12F2.1	myo-3	0.218772	-2.1925
C44B12.2	ost-1	0.216957	-2.20452
K07H8.9	K07H8.9	0.216889	-2.20497
T22E5.5	mup-2	0.215311	-2.21551
W01F3.2	W01F3.2	0.215135	-2.21668
F15G9.1	F15G9.1	0.214047	-2.224
C28C12.2	mesp-1	0.213815	-2.22556
C05C10.2	C05C10.2	0.213686	-2.22644
B0280.5	cpg-2	0.213303	-2.22902
F10C1.7	ifb-2	0.213282	-2.22917
C37C3.13	ttr-33	0.213244	-2.22942
F37H8.3	F37H8.3	0.212543	-2.23417
F11C1.3	scav-4	0.212149	-2.23685
W07G9.2	glct-6	0.211587	-2.24068
K02D7.4	dsc-4	0.210589	-2.2475
F43D2.2	F43D2.2	0.210189	-2.25024
F33D4.1	nhr-8	0.209622	-2.25414
T15B7.4	col-142	0.207899	-2.26605
W02D3.7	lbp-5	0.20738	-2.26965
F46G10.5	ptr-24	0.206883	-2.27311
H06H21.8	H06H21.8	0.206153	-2.27821
T01C3.3	T01C3.3	0.205517	-2.28267
Y71H10A.2	Y71H10A.2	0.203672	-2.29568
Y54G2A.3	Y54G2A.3	0.20341	-2.29754
F41F3.4	col-139	0.20258	-2.30343
C01G10.7	C01G10.7	0.20218	-2.30629
T10H10.1	hum-6	0.201469	-2.31137
F07A5.7	unc-15	0.201392	-2.31192
F25E2.4	ifd-2	0.201022	-2.31458
F42E11.4	tni-1	0.200544	-2.31801
F55G1.8	plk-3	0.200439	-2.31877
H02I12.5	H02I12.5	0.200432	-2.31882
T19D12.1	T19D12.1	0.200112	-2.32112
F42A8.1	F42A8.1	0.19901	-2.32909
F58H7.2	faah-3	0.198399	-2.33352
Y73F8A.11	Y73F8A.11	0.198324	-2.33407
C16C8.12	C16C8.12	0.198187	-2.33507
ZK721.2	unc-27	0.195481	-2.3549
R06C7.4	cpg-3	0.195279	-2.35639
F46E10.1	acs-1	0.195025	-2.35827
T09F3.4	T09F3.4	0.194867	-2.35944
VC5.3	npa-1	0.194736	-2.36041
C11E4.1	C11E4.1	0.194205	-2.36435
C27A7.8	C27A7.8	0.192501	-2.37706
C16H3.2	lec-9	0.19214	-2.37977
Y106G6H.1	Y106G6H.1	0.191509	-2.38451
Y17G9B.4	Y17G9B.4	0.189961	-2.39623
M02D8.1	M02D8.1	0.188972	-2.40375
M60.2	M60.2	0.188882	-2.40445
F12B6.2	F12B6.2	0.188876	-2.40448
F16B4.4	F16B4.4	0.188859	-2.40462
Y53F4B.30	gst-27	0.188212	-2.40957
Y54G2A.14	clec-83	0.187275	-2.41677
F02A9.2	far-1	0.186887	-2.41976
R12A1.2	snt-5	0.186874	-2.41986
C17H12.8	C17H12.8	0.186679	-2.42136
B0302.5	B0302.5	0.185331	-2.43182
C16B8.3	C16B8.3	0.185176	-2.43303
R07B1.10	lec-8	0.184861	-2.43548
F07A5.3	scav-6	0.18465	-2.43714
T08B1.1	T08B1.1	0.184636	-2.43724
F15G9.4	him-4	0.184585	-2.43764
Y102A11A.3	Y102A11A.3	0.183998	-2.44224
F57F4.3	gfi-1	0.183973	-2.44244
H10E21.1	H10E21.1	0.183738	-2.44428
ZK228.4	ZK228.4	0.183647	-2.44499
F52E1.14	F52E1.14	0.182901	-2.45087
Y32F6A.5	Y32F6A.5	0.182524	-2.45384
C49G7.7	C49G7.7	0.182005	-2.45795
Y16B4A.2	Y16B4A.2	0.181993	-2.45804
T27F2.4	T27F2.4	0.181758	-2.45991
Y105C5B.15	Y105C5B.15	0.180698	-2.46834
Y54F10AM.8	Y54F10AM.8	0.180599	-2.46914
C12D12.1	C12D12.1	0.180367	-2.47099
W06H8.8	ttn-1	0.180205	-2.47229
F56F3.2	ndg-4	0.179836	-2.47525
C05D12.3	C05D12.3	0.179812	-2.47544
T25C12.3	T25C12.3	0.179758	-2.47588
D2007.1	D2007.1	0.176617	-2.5013
F20H11.5	ddo-3	0.174267	-2.52063
W01A11.4	lec-10	0.174093	-2.52207
C16A11.5	C16A11.5	0.173682	-2.52548
F54D11.3	F54D11.3	0.173635	-2.52587
C45B11.3	dhs-18	0.173516	-2.52686
W01B11.6	W01B11.6	0.173463	-2.5273
Y41D4B.16	Y41D4B.16	0.17309	-2.5304
W02D7.4	W02D7.4	0.172928	-2.53176
K01D12.11	cdr-4	0.17287	-2.53224
F11C3.3	unc-54	0.172348	-2.5366
C50E3.11	C50E3.11	0.171221	-2.54607
C36A4.1	cyp-25A1	0.170313	-2.55374
D1054.11	D1054.11	0.170159	-2.55504
T03E6.7	cpl-1	0.16945	-2.56107
T25C8.2	act-5	0.168957	-2.56528
T23F4.2	T23F4.2	0.168247	-2.57135
F41H10.8	elo-6	0.166271	-2.58839
K03H1.10	K03H1.10	0.166216	-2.58887
M04G12.2	cpz-2	0.164734	-2.60179
F42C5.7	grl-4	0.163428	-2.61327
T07C4.4	spp-1	0.162879	-2.61813
C44B12.5	C44B12.5	0.162711	-2.61962
C25A8.4	C25A8.4	0.16213	-2.62478
F55F3.2	F55F3.2	0.162105	-2.625
B0035.13	B0035.13	0.161227	-2.63284
Y45F10B.13	Y45F10B.13	0.160786	-2.63679
R07E3.1	R07E3.1	0.160371	-2.64052
W04C9.1	haf-4	0.159918	-2.6446
F31F7.1	F31F7.1	0.159428	-2.64902
F41C3.5	F41C3.5	0.15895	-2.65335
F15E11.12	F15E11.12	0.158871	-2.65408
T28F4.5	T28F4.5	0.158487	-2.65756
F42G2.5	F42G2.5	0.157904	-2.66288
C44E12.1	C44E12.1	0.157864	-2.66325
Y53H1B.2	Y53H1B.2	0.157434	-2.66718
F32A5.3	F32A5.3	0.157099	-2.67026
B0213.15	cyp-34A9	0.156885	-2.67222
F08B6.4	unc-87	0.156227	-2.67828
C43D7.5	sdz-6	0.15536	-2.68632
W02A2.1	fat-2	0.153862	-2.70029
W05E10.4	tre-3	0.153785	-2.70102
ZK455.4	asm-2	0.153484	-2.70384
T22G5.6	lbp-8	0.153156	-2.70692
F55E10.7	F55E10.7	0.153142	-2.70706
C42C1.7	oac-59	0.15313	-2.70717
K09D9.12	K09D9.12	0.152707	-2.71116
T28B4.3	ttr-6	0.152485	-2.71326
F54C1.7	pat-10	0.152186	-2.7161
F40F4.6	F40F4.6	0.152009	-2.71777
ZK813.3	ZK813.3	0.151325	-2.72428
F29G6.3	F29G6.3	0.150048	-2.73651
T19B10.5	T19B10.5	0.148978	-2.74683
F19B10.13	F19B10.13	0.147841	-2.75788
Y55B1AR.1	lec-6	0.146913	-2.76697
C54E4.2	C54E4.2	0.146905	-2.76704
Y51A2D.9	ttr-24	0.146433	-2.77169
W02D3.5	lbp-6	0.145251	-2.78338
K11H3.8	K11H3.8	0.144526	-2.7906
ZK112.1	pcp-1	0.144313	-2.79273
Y94H6A.10	Y94H6A.10	0.142677	-2.80918
F37B4.7	folt-2	0.142465	-2.81132
C18E9.5	C18E9.5	0.141965	-2.81639
T01D3.6	T01D3.6	0.141241	-2.82377
F32B5.8	cpz-1	0.140159	-2.83486
K09F5.2	vit-1	0.139339	-2.84333
T16G1.6	T16G1.6	0.139271	-2.84403
C29F9.3	C29F9.3	0.139135	-2.84544
F28B4.3	F28B4.3	0.138877	-2.84812
F55F3.3	nkb-3	0.136085	-2.87742
W03G1.7	asm-3	0.135564	-2.88295
F02A9.3	far-2	0.134398	-2.89541
C44C11.1	ras-1	0.133128	-2.90911
ZK1290.14	ZK1290.14	0.132397	-2.91705
VW02B12L.1	vha-6	0.132313	-2.91797
M110.1	col-76	0.131523	-2.92662
Y69A2AL.2	Y69A2AL.2	0.131252	-2.92959
F31D4.8	F31D4.8	0.131076	-2.93153
C49C3.4	C49C3.4	0.13101	-2.93225
R12E2.9	inx-15	0.129932	-2.94417
R08E3.1	R08E3.1	0.129773	-2.94594
F16H6.10	F16H6.10	0.129386	-2.95025
K08D8.4	K08D8.4	0.129331	-2.95086
R05F9.12	aagr-2	0.129062	-2.95386
C51E3.9	C51E3.9	0.128997	-2.95459
F35E12.6	F35E12.6	0.128262	-2.96283
F54F11.2	F54F11.2	0.12784	-2.96759
F54D1.6	F54D1.6	0.126472	-2.98311
Y43C5A.2	Y43C5A.2	0.126277	-2.98534
C06B3.6	C06B3.6	0.125656	-2.99244
M6.1	ifc-2	0.12547	-2.99458
C05E11.5	amt-4	0.124471	-3.00612
B0513.4	B0513.4	0.123591	-3.01635
Y75B12B.1	Y75B12B.1	0.12351	-3.0173
F09C8.1	F09C8.1	0.123247	-3.02037
W04A4.6	W04A4.6	0.123077	-3.02236
Y45F10C.4	Y45F10C.4	0.1229	-3.02444
F21F8.7	asp-6	0.122461	-3.0296
K04E7.2	pept-1	0.121681	-3.03882
F08B12.4	F08B12.4	0.121014	-3.04675
Y39H10B.2	Y39H10B.2	0.11886	-3.07266
K08F4.7	gst-4	0.118684	-3.0748
T08A9.7	spp-3	0.118535	-3.07662
F42A10.6	F42A10.6	0.118127	-3.08159
T28D6.2	tba-7	0.117911	-3.08423
F11E6.5	elo-2	0.117904	-3.08432
B0218.2	faah-2	0.117495	-3.08932
C03F11.3	scav-1	0.116935	-3.09622
T15B7.1	T15B7.1	0.116781	-3.09813
K11H3.4	K11H3.4	0.11641	-3.10271
F59E11.11	nhr-143	0.11394	-3.13366
C18H7.11	C18H7.11	0.113768	-3.13583
ZK637.6	ZK637.6	0.113246	-3.14246
C34H4.2	C34H4.2	0.112812	-3.148
Y71H2AM.16	pho-9	0.112245	-3.15528
Y75B8A.28	Y75B8A.28	0.112226	-3.15552
W02A2.2	far-6	0.111466	-3.16533
C24B9.3	C24B9.3	0.111329	-3.1671
K04C1.5	K04C1.5	0.111128	-3.16971
M28.10	M28.10	0.110686	-3.17546
R09H10.5	R09H10.5	0.110504	-3.17783
Y48A6B.7	Y48A6B.7	0.110298	-3.18052
F01D4.2	ugt-44	0.110082	-3.18334
C13D9.1	srr-6	0.109698	-3.1884
F19C7.2	F19C7.2	0.109593	-3.18977
F10F2.2	F10F2.2	0.109261	-3.19414
T28F3.8	T28F3.8	0.109089	-3.19642
ZC64.2	ttr-48	0.108838	-3.19975
R10H10.3	R10H10.3	0.108703	-3.20153
C44B12.1	C44B12.1	0.108112	-3.2094
C52B11.5	C52B11.5	0.107639	-3.21572
F22H10.3	F22H10.3	0.107093	-3.22307
F58G1.4	dct-18	0.106995	-3.22438
T26C12.6	clec-173	0.106637	-3.22921
R05D8.8	dhs-14	0.106472	-3.23146
Y62H9A.6	Y62H9A.6	0.104775	-3.25463
R12E2.5	inx-16	0.104572	-3.25743
T28D6.7	T28D6.7	0.104026	-3.26499
D2096.3	aagr-1	0.103889	-3.26688
C37H5.2	C37H5.2	0.10349	-3.27243
W05F2.2	W05F2.2	0.103353	-3.27435
F56F10.1	F56F10.1	0.103156	-3.2771
Y119D3B.21	Y119D3B.21	0.102945	-3.28005
Y5F2A.1	ttr-16	0.102691	-3.28362
K04H4.1	emb-9	0.102273	-3.2895
C18B2.5	C18B2.5	0.101994	-3.29344
F26E4.3	F26E4.3	0.101929	-3.29436
F57F4.4	F57F4.4	0.101928	-3.29438
Y7A5A.1	Y7A5A.1	0.101709	-3.29748
F35F10.1	F35F10.1	0.101565	-3.29952
K06A4.3	gsnl-1	0.100715	-3.31166
VZK822L.1	fat-6	0.100123	-3.32016
H22K11.2	H22K11.2	0.0989366	-3.33735
T08A9.12	spp-2	0.0988205	-3.33905
F28A12.4	F28A12.4	0.0972542	-3.3621
PDB1.1	PDB1.1	0.0972262	-3.36251
C18E9.9	C18E9.9	0.0971658	-3.36341
K05G3.3	cah-3	0.0970755	-3.36475
K11D12.4	cpt-4	0.0970001	-3.36587
F35C5.6	clec-63	0.0943016	-3.40657
C05D2.8	C05D2.8	0.0939443	-3.41205
M88.1	ugt-62	0.0933395	-3.42137
R03D7.6	gst-5	0.0927942	-3.42982
ZK945.1	lact-2	0.0922402	-3.43846
R04B5.9	ugt-47	0.0922374	-3.43851
W02B12.1	W02B12.1	0.0915279	-3.44964
Y62H9A.5	Y62H9A.5	0.0914816	-3.45037
T10H4.12	cpr-3	0.0908581	-3.46024
T05A8.3	T05A8.3	0.0905724	-3.46478
F21F8.3	asp-5	0.0902862	-3.46935
F54C9.3	F54C9.3	0.0902506	-3.46992
Y34B4A.6	Y34B4A.6	0.0901398	-3.47169
W09G12.7	W09G12.7	0.0898071	-3.47703
F15E6.4	F15E6.4	0.0897664	-3.47768
C28C12.5	spp-8	0.0895945	-3.48045
T10B9.3	cyp-13A6	0.088793	-3.49341
C04F6.1	vit-5	0.0882304	-3.50258
C24G6.6	C24G6.6	0.0876371	-3.51231
C01B10.6	C01B10.6	0.0874562	-3.5153
C03G6.15	cyp-35A2	0.087041	-3.52216
F48D6.4	F48D6.4	0.0869851	-3.52309
T19D12.4	T19D12.4	0.0868871	-3.52471
Y49E10.16	Y49E10.16	0.0868351	-3.52558
D1054.10	D1054.10	0.0867596	-3.52683
F21C10.7	F21C10.7	0.0865837	-3.52976
R09F10.1	R09F10.1	0.0864675	-3.5317
C06B3.3	cyp-35C1	0.0854488	-3.5488
F35B12.2	dhs-20	0.0839287	-3.57469
C25E10.5	C25E10.5	0.0837328	-3.57806
Y39D8A.1	Y39D8A.1	0.0834272	-3.58334
ZK6.10	dod-19	0.0828985	-3.59251
F54D5.3	F54D5.3	0.0826041	-3.59764
Y22F5A.5	lys-2	0.0823204	-3.60261
Y39B6A.20	asp-1	0.0822466	-3.6039
T10B5.7	T10B5.7	0.0822171	-3.60442
C42D8.2	vit-2	0.0819406	-3.60928
F35E12.9	F35E12.9	0.0815647	-3.61591
K12H4.7	K12H4.7	0.0811227	-3.62375
Y46G5A.21	acl-7	0.0810323	-3.62536
Y22F5A.4	lys-1	0.0809105	-3.62753
K11G9.6	mtl-1	0.0808825	-3.62803
F15A8.6	F15A8.6	0.0807846	-3.62978
ZK6.11	ZK6.11	0.0807725	-3.62999
H14N18.3	ttr-47	0.0802279	-3.63975
H08M01.2	rga-5	0.080103	-3.642
C04C3.5	dyf-3	0.0797492	-3.64839
K11D2.2	asah-1	0.079249	-3.65746
M04C3.1	M04C3.1	0.078962	-3.6627
F35C11.4	F35C11.4	0.0787745	-3.66613
F49E12.2	dod-23	0.0787217	-3.66709
T02E1.5	dhs-3	0.0786926	-3.66763
F58G6.9	F58G6.9	0.0786462	-3.66848
K03H6.2	K03H6.2	0.0785639	-3.66999
C25B8.3	cpr-6	0.0784213	-3.67261
ZK1320.3	ZK1320.3	0.0780512	-3.67944
W04E12.6	clec-49	0.077265	-3.69404
Y40B10A.6	Y40B10A.6	0.0767606	-3.70349
H34I24.2	H34I24.2	0.0767362	-3.70395
T02C5.1	T02C5.1	0.0765189	-3.70804
T18H9.2	asp-2	0.0764841	-3.7087
K08D8.5	K08D8.5	0.0763254	-3.71169
EGAP2.3	pho-1	0.0762875	-3.71241
B0272.4	B0272.4	0.0761548	-3.71492
F59D8.2	vit-4	0.0757728	-3.72218
F28H7.3	F28H7.3	0.0755188	-3.72702
C17G10.5	lys-8	0.0749618	-3.7377
R09B5.6	hacd-1	0.0748975	-3.73894
C35D10.14	clec-5	0.0747629	-3.74153
Y32F6A.4	Y32F6A.4	0.0741239	-3.75392
F15E6.3	F15E6.3	0.0736273	-3.76362
C08F11.8	ugt-22	0.0731355	-3.77328
Y71H2AL.1	Y71H2AL.1	0.0728062	-3.77979
E04F6.15	E04F6.15	0.0727622	-3.78067
F08H9.7	clec-56	0.0726712	-3.78247
F59D8.1	vit-3	0.0720994	-3.79387
F35E12.10	F35E12.10	0.0720526	-3.7948
F19C7.1	F19C7.1	0.0718383	-3.7991
T20D3.2	T20D3.2	0.0714938	-3.80604
F35E12.7	dct-17	0.0714584	-3.80675
C25E10.9	swm-1	0.0708724	-3.81863
K07H8.6	vit-6	0.0706111	-3.82396
Y47H10A.5	Y47H10A.5	0.0703888	-3.82851
F52G2.3	F52G2.3	0.0703167	-3.82999
F28D1.5	thn-2	0.0703107	-3.83011
Y40D12A.2	Y40D12A.2	0.0700501	-3.83547
Y17D7B.4	Y17D7B.4	0.0690938	-3.8553
C09F12.1	clc-1	0.0687061	-3.86342
C08F11.13	C08F11.13	0.0685512	-3.86667
Y34B4A.9	Y34B4A.9	0.0684048	-3.86976
F56A6.1	sago-2	0.0682432	-3.87317
F09B12.3	F09B12.3	0.0682064	-3.87395
F59H6.1	bath-19	0.0680359	-3.87756
Y22D7AR.10	Y22D7AR.10	0.067847	-3.88157
Y38H6C.1	dct-16	0.0670721	-3.89814
K06G5.1	K06G5.1	0.0670686	-3.89822
T21H3.1	T21H3.1	0.0670681	-3.89823
F54D5.4	F54D5.4	0.0666972	-3.90623
C50F4.1	C50F4.1	0.0656141	-3.92985
C08E8.4	C08E8.4	0.0651975	-3.93904
C52A10.1	C52A10.1	0.0637555	-3.97131
C44F1.1	C44F1.1	0.063644	-3.97383
C50D2.6	C50D2.6	0.063485	-3.97744
F58B4.5	F58B4.5	0.0630361	-3.98768
ZK896.7	clec-186	0.0628558	-3.99181
LLC1.2	LLC1.2	0.0628152	-3.99274
F40F8.5	F40F8.5	0.0627262	-3.99479
H17B01.3	lips-14	0.0614072	-4.02545
T08A9.8	spp-4	0.0608833	-4.03781
ZK185.5	ZK185.5	0.0608787	-4.03792
F57F5.1	F57F5.1	0.0608546	-4.03849
C35B8.4	C35B8.4	0.0604712	-4.04761
F21E9.3	ttr-37	0.0604712	-4.04761
F35C8.5	F35C8.5	0.0602942	-4.05184
F15E11.15	F15E11.15	0.0601633	-4.05497
C42D4.1	C42D4.1	0.0600696	-4.05722
C15C8.3	C15C8.3	0.0598958	-4.0614
T14G12.2	aex-4	0.0596053	-4.06842
Y34F4.4	Y34F4.4	0.0594828	-4.07138
T24C4.4	T24C4.4	0.058857	-4.08664
Y39B6A.1	Y39B6A.1	0.058329	-4.09964
ZK484.2	haf-9	0.0579974	-4.10787
H22K11.1	asp-3	0.0579878	-4.10811
Y54G2A.6	clec-85	0.0577501	-4.11403
F41H10.7	elo-5	0.0574972	-4.12037
T08A9.9	spp-5	0.0567081	-4.1403
F07D3.2	flp-6	0.0564069	-4.14798
C49G7.8	cyp-35A4	0.0549663	-4.18531
F42G2.4	fbxa-182	0.054899	-4.18708
W04E12.8	clec-50	0.0539804	-4.21142
C24B9.9	dod-3	0.0535647	-4.22257
F11G11.3	gst-6	0.053365	-4.22796
C47D2.2	cdd-1	0.0526609	-4.24712
ZK1248.16	lec-5	0.0522173	-4.25933
Y32F6B.3	crp-1	0.051303	-4.28481
C49G7.10	C49G7.10	0.0506234	-4.30405
F53B2.8	F53B2.8	0.050574	-4.30546
F19B2.5	F19B2.5	0.0504833	-4.30805
ZK813.1	ZK813.1	0.049227	-4.34441
Y49E10.18	Y49E10.18	0.0484831	-4.36637
Y37H2A.9	fbxc-46	0.0484774	-4.36654
ZC247.3	lin-11	0.0482931	-4.37204
C36B7.7	hen-1	0.0480683	-4.37877
F49C12.7	F49C12.7	0.0474172	-4.39845
F40F12.7	F40F12.7	0.0470312	-4.41024
F35C5.8	clec-65	0.0466538	-4.42186
C36A4.2	cyp-25A2	0.0465241	-4.42588
F35E12.8	F35E12.8	0.0450221	-4.47322
K08C7.1	K08C7.1	0.0447908	-4.48065
B0218.6	clec-51	0.0444148	-4.49282
F22A3.6	ilys-5	0.0443862	-4.49375
T04F8.7	T04F8.7	0.0439057	-4.50945
Y57G11C.22	Y57G11C.22	0.0439057	-4.50945
C49C3.9	C49C3.9	0.0437217	-4.51551
R148.6	heh-1	0.0423775	-4.56056
K09F5.3	spp-14	0.0417127	-4.58337
R06B10.3	clec-150	0.0415062	-4.59053
K11G9.2	K11G9.2	0.0409439	-4.61021
T12D8.5	T12D8.5	0.04093	-4.6107
M60.5	kqt-2	0.0409062	-4.61154
M28.8	M28.8	0.0407757	-4.61615
C24A3.6	twk-18	0.0402491	-4.6349
F55A12.4	dhs-2	0.0396333	-4.65714
C01H6.4	C01H6.4	0.0390153	-4.67982
C17F4.7	C17F4.7	0.0383713	-4.70383
F32D8.9	spp-16	0.0381635	-4.71166
C26B9.5	C26B9.5	0.0378314	-4.72427
F07H5.9	pho-13	0.0377995	-4.72549
F27C8.4	spp-18	0.0370635	-4.75386
F39E9.2	btb-16	0.0366572	-4.76976
T25B6.2	T25B6.2	0.036607	-4.77174
C54G6.5	spp-17	0.036539	-4.77442
W06D12.3	fat-5	0.0363701	-4.7811
F32A7.6	aex-5	0.0363363	-4.78245
F32A5.5	aqp-1	0.0359704	-4.79705
F27E5.1	F27E5.1	0.0359079	-4.79955
ZK455.7	pgp-3	0.0354285	-4.81894
ZK6.7	lipl-5	0.0352509	-4.82619
T26H2.9	nhr-79	0.0349112	-4.84017
C06B3.7	C06B3.7	0.0344164	-4.86076
T12B5.10	fbxa-60	0.033908	-4.88223
C44B7.5	C44B7.5	0.0338605	-4.88425
K07F5.9	ssp-10	0.0336018	-4.89532
C29E4.7	gsto-1	0.0329398	-4.92403
Y51F10.7	Y51F10.7	0.032799	-4.9302
C56A3.2	ttr-44	0.0312595	-4.99956
T07H3.6	bath-26	0.0302365	-5.04757
K02C4.5	K02C4.5	0.0298755	-5.06489
Y105E8A.4	ech-7	0.0294022	-5.08793
C35C5.10	C35C5.10	0.0292465	-5.09559
C12D8.5	daf-36	0.0288006	-5.11776
C05C10.4	pho-11	0.0280414	-5.1563
F40A3.6	F40A3.6	0.027914	-5.16287
Y40H7A.10	Y40H7A.10	0.0275502	-5.18179
W06B11.3	dct-11	0.0275196	-5.18339
JC8.14	ttr-45	0.0259199	-5.26979
C48B4.1	C48B4.1	0.0245163	-5.35011
F53C11.1	F53C11.1	0.022965	-5.44442
Y4C6B.6	Y4C6B.6	0.0228495	-5.45169
F08H9.6	clec-57	0.0221988	-5.49338
C13G3.1	C13G3.1	0.0221922	-5.4938
T01C4.1	T01C4.1	0.0217112	-5.52542
F59B1.2	F59B1.2	0.021443	-5.54335
W07B8.5	cpr-5	0.0214311	-5.54415
Y46D2A.5	Y46D2A.5	0.0208091	-5.58664
C18C4.3	ugt-48	0.0203856	-5.6163
F13A7.9	skr-11	0.0203856	-5.6163
K02F3.9	K02F3.9	0.0203856	-5.6163
T01B10.5	T01B10.5	0.0203856	-5.6163
Y82E9BL.18	Y82E9BL.18	0.0203856	-5.6163
F44C8.11	nhr-96	0.0199737	-5.64575
H22K11.4	sgca-1	0.0199737	-5.64575
R12C12.9	R12C12.9	0.0199737	-5.64575
T07C12.7	ttr-46	0.0196751	-5.66749
T13B5.3	pho-14	0.019508	-5.67979
C49G7.5	irg-2	0.0192388	-5.69984
T16G1.4	T16G1.4	0.0192077	-5.70217
Y46G5A.20	Y46G5A.20	0.0192028	-5.70254
F47B8.4	F47B8.4	0.0188463	-5.72957
F25H8.5	dur-1	0.0185104	-5.75552
B0496.7	valv-1	0.0184983	-5.75646
F49E11.10	scl-2	0.0184983	-5.75646
K08B4.3	ugt-19	0.0184937	-5.75682
M02F4.7	clec-265	0.0181585	-5.78321
F18E2.1	F18E2.1	0.0176155	-5.82701
T21C9.8	ttr-23	0.0175232	-5.83459
F44C4.3	cpr-4	0.0173293	-5.85064
F32H5.1	F32H5.1	0.0172787	-5.85486
C02C2.3	cup-4	0.0172219	-5.85961
ZK1320.2	ZK1320.2	0.0170004	-5.87829
C49C3.1	snf-9	0.0169308	-5.88421
Y42G9A.1	Y42G9A.1	0.0169308	-5.88421
K09D9.1	K09D9.1	0.0164191	-5.92848
R08F11.3	cyp-33C8	0.0158553	-5.97889
ZK520.2	sid-2	0.0151334	-6.04612
F13A7.11	F13A7.11	0.0149082	-6.06775
T19C9.8	T19C9.8	0.0144745	-6.11035
W09C3.7	W09C3.7	0.0136836	-6.19141
Y60A3A.18	skr-4	0.0135403	-6.20659
Y51A2D.10	ttr-25	0.0134992	-6.21099
F21F8.4	F21F8.4	0.0129724	-6.26841
T23F11.6	T23F11.6	0.0128043	-6.28723
C54F6.14	ftn-1	0.0123314	-6.34152
F46G10.1	F46G10.1	0.0123195	-6.34292
R173.1	cah-5	0.0120351	-6.37661
Y38C1AA.5	cutl-24	0.0116146	-6.42792
Y51A2D.13	Y51A2D.13	0.0113496	-6.46121
Y46D2A.2	Y46D2A.2	0.0109765	-6.50943
C14A6.1	clec-48	0.0107396	-6.54092
K06A4.7	K06A4.7	0.0106257	-6.5563
C08B6.1	ugt-17	0.0102965	-6.6017
C18H9.6	C18H9.6	0.0102951	-6.60189
E04F6.9	E04F6.9	0.00998853	-6.64551
F28F5.6	F28F5.6	0.0098886	-6.66002
C54D10.1	cdr-2	0.00883916	-6.82188
F35C5.5	clec-62	0.00783758	-6.99538
Y51H4A.24	Y51H4A.24	0.00674791	-7.21134
C52E4.1	cpr-1	0.00631074	-7.30798
F10G7.11	ttr-41	0.0062427	-7.32361
K09D9.2	cyp-35A3	0.00574085	-7.44452
F21H7.1	gst-22	0.00501836	-7.63857
F33H12.7	F33H12.7	0.00262814	-8.57174

## Sheet: chd-3_3h
chd-3_3h
id	Gene.Public.Name	foldChange	log2FoldChange
ZK131.7	his-13	220.907	7.78729
K02B12.6	K02B12.6	59.6694	5.89892
T23F2.1	bus-8	45.9909	5.52328
Y80D3A.8	Y80D3A.8	41.7394	5.38334
K02F6.3	K02F6.3	37.5434	5.23049
C40H1.9	C40H1.9	37.2661	5.21979
F20B10.2	F20B10.2	28.7025	4.8431
F12F3.1	exp-2	16.8881	4.07793
C28H8.8	C28H8.8	15.818	3.9835
H03G16.5	H03G16.5	14.8319	3.89063
Y57G11C.20	Y57G11C.20	14.0164	3.80904
F14B6.4	F14B6.4	12.0272	3.58823
F20B10.3	F20B10.3	11.1449	3.47832
F27B10.1	F27B10.1	10.8036	3.43344
M153.4	M153.4	9.8091	3.29412
F23C8.1	F23C8.1	9.45741	3.24144
R05G6.6	glt-6	9.23855	3.20767
T21D12.7	T21D12.7	9.0398	3.17629
Y39H10A.2	oac-55	8.68866	3.11913
B0218.5	B0218.5	8.46865	3.08213
Y73B6BL.16	Y73B6BL.16	8.32474	3.0574
C24H10.3	C24H10.3	8.2844	3.0504
K01A2.1	sgcb-1	8.06978	3.01253
F42A10.8	nas-28	7.92391	2.98621
F14E5.8	F14E5.8	7.38329	2.88426
B0024.8	che-12	7.28803	2.86553
C09G5.8	C09G5.8	7.27684	2.86331
B0412.2	daf-7	7.16438	2.84084
F16C3.2	F16C3.2	6.95858	2.79879
F18C5.9	F18C5.9	6.89572	2.7857
C06E4.2	C06E4.2	6.36285	2.66967
T28C6.5	T28C6.5	5.9706	2.57788
C39D10.5	C39D10.5	5.83528	2.5448
Y37E11AL.5	Y37E11AL.5	5.63414	2.4942
ZC132.3	ZC132.3	5.40669	2.43474
F52E10.5	ifa-3	5.3401	2.41687
T10H10.2	T10H10.2	5.32318	2.41229
C08A9.8	C08A9.8	5.29828	2.40552
B0414.2	rnt-1	5.28194	2.40107
F15D4.6	F15D4.6	5.25411	2.39345
Y75B7B.1	Y75B7B.1	5.22339	2.38499
K03E6.1	lim-6	4.96848	2.3128
T06D8.10	T06D8.10	4.89322	2.29079
R09D1.12	R09D1.12	4.88213	2.28751
R03C1.5	R03C1.5	4.85191	2.27855
K04G11.2	sel-7	4.83438	2.27333
M03A1.3	M03A1.3	4.82598	2.27082
F59E11.8	nhr-194	4.81072	2.26625
C01B12.3	C01B12.3	4.73156	2.24231
B0495.10	cpna-5	4.66699	2.22249
K07C11.1	pax-1	4.52126	2.17673
Y52B11A.4	Y52B11A.4	4.41312	2.1418
F25E5.6	nhr-141	4.25399	2.08882
F30H5.3	F30H5.3	4.24668	2.08634
B0350.21	21ur-3689	4.20803	2.07314
T24D5.2	T24D5.2	4.20313	2.07146
T28A11.15	srt-63	4.14014	2.04968
K04F10.2	K04F10.2	4.12962	2.04601
F37A4.4	F37A4.4	4.1173	2.0417
F52H2.3	F52H2.3	4.05067	2.01816
T08G11.5	unc-29	3.88919	1.95947
Y74E4A.1	lgc-27	3.8535	1.94617
C17F4.6	gcy-19	3.84556	1.94319
M03E7.4	M03E7.4	3.81042	1.92995
Y37E3.24	Y37E3.24	3.75846	1.91014
Y77E11A.9	clec-171	3.75112	1.90732
ZK899.3	ZK899.3	3.70928	1.89114
R07A4.4	R07A4.4	3.61955	1.85581
C08C3.1	egl-5	3.61198	1.85279
T12A2.16	hot-4	3.599	1.84759
Y73B6A.6	Y73B6A.6	3.55673	1.83055
F56D2.3	F56D2.3	3.52819	1.81893
F40H3.4	fkh-8	3.51836	1.8149
ZC64.4	lim-4	3.48095	1.79948
C29A12.4	nrx-1	3.43857	1.78181
C24B5.3	ptr-1	3.36211	1.74937
ZK112.14	ZK112.14	3.34959	1.74398
F20D1.8	cutl-3	3.34319	1.74123
ZC443.3	ZC443.3	3.15519	1.65773
Y50E8A.5	Y50E8A.5	3.06733	1.61698
T19C4.1	T19C4.1	3.04043	1.60428
T14B1.1	T14B1.1	3.03194	1.60024
F32B5.7	F32B5.7	3.0088	1.58919
C23H4.12	C23H4.12	2.9726	1.57172
C12D5.7	cyp-33A1	2.96681	1.56891
T14G8.1	chd-3	0.331112	-1.59461
C04F5.7	ugt-63	0.331053	-1.59487
T19D2.2	prl-1	0.33103	-1.59497
C34H4.5	C34H4.5	0.324643	-1.62308
F57B1.3	col-159	0.318484	-1.65071
F30B5.4	F30B5.4	0.318044	-1.6527
F10D7.2	F10D7.2	0.317613	-1.65466
F57C9.7	F57C9.7	0.309442	-1.69226
R193.2	R193.2	0.305169	-1.71232
T11F9.12	T11F9.12	0.304645	-1.7148
F54D11.3	F54D11.3	0.298118	-1.74604
C05C10.2	C05C10.2	0.297774	-1.74771
M02B7.1	fbxc-47	0.294178	-1.76524
C17F4.5	fbxc-50	0.29211	-1.77542
Y105C5B.20	Y105C5B.20	0.290781	-1.78199
Y55F3AM.7	egrh-2	0.2905	-1.78339
F14D2.12	bath-30	0.29023	-1.78473
W03D8.6	itx-1	0.288458	-1.79357
F25E2.4	ifd-2	0.287639	-1.79767
Y57A10A.5	Y57A10A.5	0.285575	-1.80806
C14B1.7	C14B1.7	0.284981	-1.81106
Y42G9A.3	Y42G9A.3	0.283462	-1.81877
F30F8.3	F30F8.3	0.283302	-1.81959
F39H2.4	syp-3	0.282337	-1.82451
R02C2.1	R02C2.1	0.282095	-1.82575
F09E10.11	tts-1	0.281735	-1.82759
F59A3.2	F59A3.2	0.281515	-1.82872
C14B1.12	C14B1.12	0.279366	-1.83977
C27B7.5	C27B7.5	0.278984	-1.84174
Y17G7A.1	hmg-12	0.276681	-1.85371
T27D1.1	cyn-9	0.276667	-1.85378
K09E9.1	K09E9.1	0.275551	-1.85961
Y77E11A.15	col-106	0.274679	-1.86418
F43B10.2	tag-343	0.273889	-1.86834
ZK177.8	ZK177.8	0.271518	-1.88088
C18E3.6	cas-2	0.269767	-1.89021
F30F8.2	glna-3	0.268325	-1.89795
F26G1.2	F26G1.2	0.267562	-1.90205
C16A11.4	C16A11.4	0.266278	-1.90899
ZK1127.7	cin-4	0.265743	-1.91189
W05B2.1	col-94	0.264906	-1.91645
C09B8.4	C09B8.4	0.261211	-1.93671
R09B3.2	R09B3.2	0.258081	-1.95411
K02D7.3	col-101	0.257441	-1.95768
C01F6.4	fem-3	0.254385	-1.97491
T27F6.8	T27F6.8	0.250927	-1.99466
C56A3.4	C56A3.4	0.250748	-1.99569
F28F8.4	fbxa-95	0.249403	-2.00345
F57B1.4	col-160	0.247847	-2.01248
VY35H6BL.1	VY35H6BL.1	0.246329	-2.02134
F55H12.3	F55H12.3	0.243197	-2.0398
C09G5.5	col-80	0.240703	-2.05468
C39E9.8	C39E9.8	0.239115	-2.06422
F32H5.1	F32H5.1	0.238186	-2.06984
W05B2.5	col-93	0.235247	-2.08775
Y41C4A.16	col-95	0.234962	-2.0895
F55H2.4	lrg-1	0.234721	-2.09098
T02E1.3	gla-3	0.233293	-2.09978
F25B4.8	F25B4.8	0.232847	-2.10255
T24C4.5	T24C4.5	0.229655	-2.12246
C34H4.2	C34H4.2	0.229629	-2.12262
F14D2.13	bath-28	0.229514	-2.12335
T26C12.6	clec-173	0.228469	-2.12993
C03D6.1	C03D6.1	0.228033	-2.13268
F26H9.1	prom-1	0.225802	-2.14687
F43G6.3	F43G6.3	0.225595	-2.14819
K10C2.1	K10C2.1	0.225536	-2.14857
F26G5.1	F26G5.1	0.223678	-2.16051
Y54G2A.11	Y54G2A.11	0.223652	-2.16067
T28F3.3	hke-4.1	0.223588	-2.16109
ZK632.9	ZK632.9	0.223209	-2.16354
C32E8.3	C32E8.3	0.220492	-2.1812
R02F2.4	R02F2.4	0.219977	-2.18458
F15A2.1	col-184	0.219971	-2.18462
ZK455.7	pgp-3	0.219292	-2.18908
T21E3.1	egg-4	0.218536	-2.19405
Y67H2A.8	fat-1	0.217911	-2.19819
F32A7.6	aex-5	0.217194	-2.20294
ZK617.1	unc-22	0.216786	-2.20565
W08A12.2	W08A12.2	0.214749	-2.21928
F18A1.8	F18A1.8	0.21245	-2.2348
K08E3.3	toca-2	0.21243	-2.23494
T01D3.6	T01D3.6	0.211718	-2.23978
C41G7.4	set-32	0.211213	-2.24323
C46A5.5	C46A5.5	0.210797	-2.24607
PDB1.1	PDB1.1	0.21075	-2.24639
Y57G11C.45	Y57G11C.45	0.210482	-2.24823
Y105E8A.4	ech-7	0.209908	-2.25217
C50B8.6	C50B8.6	0.207955	-2.26566
C05D2.5	xnd-1	0.207123	-2.27144
Y71F9AL.8	Y71F9AL.8	0.206904	-2.27297
F11C3.3	unc-54	0.206741	-2.2741
Y53C10A.1	Y53C10A.1	0.205607	-2.28204
F56B3.1	col-103	0.202592	-2.30335
ZC434.8	ZC434.8	0.202049	-2.30722
K07C10.1	ptr-13	0.201642	-2.31013
C36E6.5	mlc-2	0.201034	-2.31449
F11H8.3	col-8	0.20023	-2.32027
C48B4.6	C48B4.6	0.19922	-2.32757
C44B9.3	C44B9.3	0.197766	-2.33813
F58G11.3	F58G11.3	0.196605	-2.34663
Y65B4BL.4	Y65B4BL.4	0.195764	-2.35281
Y45F10A.2	puf-3	0.19549	-2.35483
Y53F4B.29	gst-26	0.19532	-2.35609
C18E3.8	hop-1	0.194898	-2.35921
F18A11.1	puf-6	0.193198	-2.37185
Y55F3AM.11	Y55F3AM.11	0.192563	-2.3766
F21F3.4	F21F3.4	0.190965	-2.38862
K11H3.8	K11H3.8	0.190354	-2.39324
ZK970.7	ZK970.7	0.190277	-2.39383
Y73B6BL.38	puf-11	0.18968	-2.39836
B0496.7	valv-1	0.189591	-2.39904
T02C12.1	hum-5	0.189362	-2.40078
F57C2.1	btb-20	0.18905	-2.40316
M02H5.8	M02H5.8	0.187962	-2.41149
F18E3.13	F18E3.13	0.187448	-2.41544
Y105C5A.8	Y105C5A.8	0.187057	-2.41845
C10G8.5	ncx-2	0.187027	-2.41868
K02D7.4	dsc-4	0.186721	-2.42105
ZK616.5	ZK616.5	0.186163	-2.42536
Y105C5A.15	Y105C5A.15	0.185377	-2.43147
F38B6.4	F38B6.4	0.185366	-2.43155
T04B2.5	T04B2.5	0.185064	-2.4339
Y75B8A.28	Y75B8A.28	0.184407	-2.43903
Y52E8A.2	Y52E8A.2	0.183869	-2.44325
F14H3.3	F14H3.3	0.183861	-2.44331
Y45F10C.3	fbxa-215	0.183353	-2.4473
T27E9.5	pssy-2	0.183214	-2.4484
Y102A5C.1	fbxa-206	0.182944	-2.45053
Y53C10A.13	fbxa-122	0.182861	-2.45118
Y50D4C.2	Y50D4C.2	0.182486	-2.45414
Y7A5A.1	Y7A5A.1	0.181863	-2.45907
T19D12.1	T19D12.1	0.181125	-2.46494
T25E12.5	gyg-2	0.181015	-2.46582
Y46E12BL.3	spsb-2	0.180763	-2.46783
H12I13.4	fbf-1	0.180345	-2.47117
Y43B11AR.1	Y43B11AR.1	0.178366	-2.48709
C18E9.9	C18E9.9	0.178189	-2.48852
ZC416.6	ZC416.6	0.177447	-2.49454
F56D1.7	daz-1	0.177412	-2.49482
ZK112.1	pcp-1	0.177082	-2.49751
C05C10.5	C05C10.5	0.176123	-2.50534
K08F4.7	gst-4	0.17592	-2.50701
R148.4	R148.4	0.17589	-2.50725
F54D10.7	F54D10.7	0.175301	-2.51209
F41H10.10	htp-1	0.175255	-2.51247
F55G1.6	F55G1.6	0.175096	-2.51378
F16B4.4	F16B4.4	0.174322	-2.52017
C10H11.10	kca-1	0.172955	-2.53153
B0393.9	B0393.9	0.172613	-2.53438
Y37H2A.12	Y37H2A.12	0.172418	-2.53602
F37B4.7	folt-2	0.171647	-2.54248
C17C3.12	acdh-2	0.171082	-2.54724
F48C1.2	fbxa-145	0.169809	-2.55802
T17H7.7	T17H7.7	0.169318	-2.5622
Y49F6B.7	fbxb-104	0.16904	-2.56457
F55A12.10	F55A12.10	0.168475	-2.56939
F54C9.8	puf-5	0.167924	-2.57412
C10C5.4	C10C5.4	0.16781	-2.5751
T22F3.4	rpl-11.1	0.167613	-2.57679
F25H8.5	dur-1	0.167555	-2.57729
T04D3.8	T04D3.8	0.166631	-2.58527
F36H12.2	F36H12.2	0.16564	-2.59387
T23G11.2	gna-2	0.164729	-2.60183
R02D5.3	R02D5.3	0.164713	-2.60197
K07D4.8	pqn-48	0.16432	-2.60542
F14D2.1	bath-27	0.163107	-2.61611
F32D1.7	F32D1.7	0.162935	-2.61763
R09A8.1	R09A8.1	0.162439	-2.62203
M7.2	klc-1	0.162314	-2.62314
F55H12.6	ztf-26	0.161916	-2.62668
M01E11.5	cey-3	0.160691	-2.63764
B0047.3	bath-24	0.159977	-2.64407
M01E11.4	pqn-52	0.15956	-2.64783
F07C4.7	grsp-4	0.159476	-2.64858
F20A1.9	F20A1.9	0.159179	-2.65128
F59B2.5	rpn-6.2	0.158088	-2.6612
F29G9.7	F29G9.7	0.15793	-2.66265
C30B5.1	tag-319	0.1575	-2.66657
C36A4.9	acs-19	0.157065	-2.67057
W05F2.3	W05F2.3	0.156931	-2.6718
C24G6.1	syp-2	0.156302	-2.67759
R03D7.6	gst-5	0.155434	-2.68563
F14H3.6	F14H3.6	0.154721	-2.69226
F54C8.2	cpar-1	0.15429	-2.69629
Y57G11C.51	Y57G11C.51	0.153746	-2.70137
Y111B2A.2	Y111B2A.2	0.153488	-2.7038
EEED8.13	EEED8.13	0.153092	-2.70753
Y58A7A.3	Y58A7A.3	0.152842	-2.70989
T06C12.4	fbxa-197	0.152725	-2.71099
F35F10.1	F35F10.1	0.152691	-2.71131
K01C8.3	tdc-1	0.152444	-2.71364
K07A1.17	K07A1.17	0.151946	-2.71837
F38A5.3	lec-11	0.151842	-2.71935
K08E4.2	K08E4.2	0.151582	-2.72183
F46F11.2	cey-2	0.151408	-2.72348
F08G5.6	F08G5.6	0.150975	-2.72762
Y41C4A.12	Y41C4A.12	0.150215	-2.7349
B0280.5	cpg-2	0.148797	-2.74859
ZK121.2	ZK121.2	0.148645	-2.75006
Y43F8B.1	Y43F8B.1	0.148505	-2.75142
F48C1.1	aman-3	0.147128	-2.76485
ZK945.1	lact-2	0.14667	-2.76936
W05F2.2	W05F2.2	0.14661	-2.76995
C25A8.4	C25A8.4	0.145246	-2.78343
E02H9.3	E02H9.3	0.144924	-2.78663
W02G9.4	W02G9.4	0.144806	-2.7878
W02F12.3	W02F12.3	0.143316	-2.80273
F28B4.3	F28B4.3	0.1431	-2.80491
C12D8.5	daf-36	0.142222	-2.81379
F49E2.2	F49E2.2	0.141416	-2.82198
R05G9.3	R05G9.3	0.141305	-2.82312
T22D1.5	T22D1.5	0.141011	-2.82612
F54F11.2	F54F11.2	0.140727	-2.82903
T02G5.11	T02G5.11	0.139575	-2.84089
ZK858.3	clec-91	0.139478	-2.84189
F22B3.4	F22B3.4	0.139282	-2.84392
F22E5.17	F22E5.17	0.138986	-2.84699
C55A6.12	C55A6.12	0.138877	-2.84812
C05C10.7	C05C10.7	0.138706	-2.8499
Y66A7A.8	tbx-33	0.138498	-2.85207
R04D3.3	R04D3.3	0.137896	-2.85835
W02D3.5	lbp-6	0.137754	-2.85984
C48B4.1	C48B4.1	0.137728	-2.86011
Y55F3BR.5	madf-1	0.135903	-2.87935
F35D11.3	F35D11.3	0.1356	-2.88257
F02H6.4	F02H6.4	0.13494	-2.88961
C25A1.8	clec-87	0.13472	-2.89197
F16H6.10	F16H6.10	0.133295	-2.90731
F33E11.2	F33E11.2	0.132269	-2.91845
M04G12.2	cpz-2	0.131612	-2.92563
F46C3.4	F46C3.4	0.131476	-2.92712
Y47G6A.33	Y47G6A.33	0.130827	-2.93427
T01H8.1	rskn-1	0.129891	-2.94462
Y110A2AR.1	Y110A2AR.1	0.129357	-2.95057
Y37D8A.11	Y37D8A.11	0.129095	-2.95349
Y38C9B.1	cyp-29A3	0.128281	-2.96262
C01G8.1	C01G8.1	0.127818	-2.96784
C14F11.4	C14F11.4	0.127292	-2.97379
F15E6.3	F15E6.3	0.127063	-2.97639
F41E7.5	fipr-21	0.126846	-2.97884
F32D1.6	F32D1.6	0.126784	-2.97956
T08G5.10	mtl-2	0.126542	-2.98231
K08E7.9	pgp-1	0.125807	-2.99072
F07A11.1	F07A11.1	0.125522	-2.99399
C07G2.1	cpg-1	0.125141	-2.99838
C50E3.12	C50E3.12	0.124337	-3.00767
T10H9.5	pmp-5	0.124159	-3.00974
Y45F10B.13	Y45F10B.13	0.12372	-3.01484
T06D4.1	T06D4.1	0.123029	-3.02294
T24H10.4	T24H10.4	0.122916	-3.02425
C27D9.1	C27D9.1	0.122689	-3.02692
C35A11.4	C35A11.4	0.122508	-3.02905
Y22D7AL.15	Y22D7AL.15	0.122484	-3.02933
T21C9.13	T21C9.13	0.120695	-3.05056
F07A5.7	unc-15	0.120509	-3.05279
Y43E12A.1	cyb-2.1	0.119707	-3.06242
Y60A3A.18	skr-4	0.11966	-3.06299
F02E8.4	F02E8.4	0.119495	-3.06497
R01H2.3	egg-2	0.118188	-3.08084
Y69A2AR.5	daao-1	0.118165	-3.08113
C56A3.8	C56A3.8	0.117469	-3.08964
F10G2.1	F10G2.1	0.11733	-3.09135
Y51A2D.13	Y51A2D.13	0.117206	-3.09288
Y51H7C.1	Y51H7C.1	0.117185	-3.09314
C04F12.5	C04F12.5	0.115999	-3.10781
C53C7.5	C53C7.5	0.115921	-3.10879
T25B6.2	T25B6.2	0.115679	-3.1118
Y67D8C.8	cpg-9	0.11535	-3.11591
T27A8.2	T27A8.2	0.114967	-3.12071
C08F11.13	C08F11.13	0.114893	-3.12163
C28C12.2	mesp-1	0.114824	-3.1225
W01B6.3	W01B6.3	0.114604	-3.12527
F57B10.12	mei-2	0.114531	-3.12619
Y6G8.2	Y6G8.2	0.113715	-3.1365
VW02B12L.1	vha-6	0.113135	-3.14388
F31F7.1	F31F7.1	0.112859	-3.14741
C29F5.1	C29F5.1	0.112722	-3.14915
F26D10.10	gln-5	0.112573	-3.15107
C34C12.9	C34C12.9	0.112492	-3.15211
R09B5.6	hacd-1	0.112215	-3.15566
F55G1.8	plk-3	0.111088	-3.17022
C06B3.6	C06B3.6	0.110757	-3.17453
F59F5.1	slcf-1	0.109939	-3.18523
T25C12.3	T25C12.3	0.109766	-3.18749
F10G7.11	ttr-41	0.109684	-3.18857
W01B11.6	W01B11.6	0.109577	-3.18998
T16G1.6	T16G1.6	0.108743	-3.20101
F55F3.3	nkb-3	0.108183	-3.20845
C18B2.5	C18B2.5	0.108057	-3.21014
C16H3.2	lec-9	0.10801	-3.21076
W02D7.4	W02D7.4	0.107547	-3.21695
F43D2.2	F43D2.2	0.107374	-3.21928
D2030.10	aex-1	0.106589	-3.22987
F08F3.6	F08F3.6	0.106466	-3.23153
R10H10.3	R10H10.3	0.1062	-3.23515
F40G12.11	F40G12.11	0.105519	-3.24443
C28D4.3	gln-6	0.105506	-3.24461
C50F4.1	C50F4.1	0.104649	-3.25637
C14B1.9	C14B1.9	0.104369	-3.26024
B0365.6	clec-41	0.102126	-3.29158
T27F2.4	T27F2.4	0.101473	-3.30083
Y75B12B.1	Y75B12B.1	0.101292	-3.30341
D2089.4	ptb-1	0.100824	-3.31009
ZK637.6	ZK637.6	0.100456	-3.31536
Y53F4B.33	gst-39	0.0996536	-3.32693
F29G6.3	F29G6.3	0.0979142	-3.35234
C32B5.10	fbxc-32	0.0977868	-3.35422
C12D12.1	C12D12.1	0.0974404	-3.35934
T24D3.2	T24D3.2	0.0970246	-3.36551
C05D9.9	C05D9.9	0.0968527	-3.36806
Y47H10A.5	Y47H10A.5	0.0961328	-3.37883
K11G9.6	mtl-1	0.0956054	-3.38676
F17A9.6	ceh-49	0.0953236	-3.39102
K11D2.2	asah-1	0.0950547	-3.3951
C08F11.5	fbxa-98	0.0948176	-3.3987
T24D1.3	T24D1.3	0.0942329	-3.40762
F32D8.9	spp-16	0.0939857	-3.41141
K09F5.2	vit-1	0.093943	-3.41207
H11L12.1	H11L12.1	0.0929538	-3.42734
ZK896.5	ZK896.5	0.0926354	-3.43229
T10B9.3	cyp-13A6	0.092486	-3.43462
F17E9.4	F17E9.4	0.0920676	-3.44116
K04C1.5	K04C1.5	0.0920598	-3.44128
T12A2.3	T12A2.3	0.0917798	-3.44568
C49G7.10	C49G7.10	0.0916326	-3.44799
R07B1.10	lec-8	0.0913689	-3.45215
C16C8.20	C16C8.20	0.09116	-3.45545
R11H6.4	R11H6.4	0.0911085	-3.45627
B0047.2	btb-3	0.0910198	-3.45768
R09H10.5	R09H10.5	0.0904212	-3.46719
C29F7.1	C29F7.1	0.0901137	-3.47211
C15H9.9	C15H9.9	0.0897331	-3.47822
W02A2.1	fat-2	0.0892576	-3.48588
F18G5.3	gpa-12	0.0888018	-3.49327
K06B9.2	K06B9.2	0.0886552	-3.49565
C47D12.5	C47D12.5	0.0877263	-3.51085
Y39C12A.8	dnj-26	0.0873562	-3.51695
C15C8.3	C15C8.3	0.0867581	-3.52686
K05B2.3	ifa-4	0.0867091	-3.52767
F59D8.2	vit-4	0.0859398	-3.54053
Y119D3B.21	Y119D3B.21	0.0854068	-3.5495
ZK813.2	ZK813.2	0.0835035	-3.58202
F28D1.3	thn-1	0.081589	-3.61548
C34C6.7	C34C6.7	0.0815259	-3.6166
T01C3.3	T01C3.3	0.0814895	-3.61724
F10F2.2	F10F2.2	0.0814397	-3.61812
ZK688.2	ZK688.2	0.0809018	-3.62768
B0302.5	B0302.5	0.0808399	-3.62879
F57F5.1	F57F5.1	0.0807365	-3.63064
ZC410.3	ZC410.3	0.0797763	-3.6479
F53B2.8	F53B2.8	0.0794292	-3.65419
F57F4.4	F57F4.4	0.07927	-3.65708
T19D12.4	T19D12.4	0.0785564	-3.67013
ZK455.4	asm-2	0.078161	-3.67741
W02B12.1	W02B12.1	0.0779437	-3.68142
Y4C6B.6	Y4C6B.6	0.0777609	-3.68481
Y48G9A.11	Y48G9A.11	0.077208	-3.69511
C43D7.5	sdz-6	0.0770387	-3.69827
K07H8.6	vit-6	0.0765941	-3.70662
F21F8.7	asp-6	0.0764292	-3.70973
E03G2.3	mec-5	0.076276	-3.71263
C04F6.1	vit-5	0.0762644	-3.71285
C54F6.14	ftn-1	0.0762556	-3.71301
C23H5.8	C23H5.8	0.0757767	-3.7221
Y54G2A.3	Y54G2A.3	0.0755471	-3.72648
F08H9.7	clec-56	0.0753972	-3.72935
C42D8.2	vit-2	0.075107	-3.73491
ZK287.3	ZK287.3	0.0745116	-3.74639
Y119C1B.9	Y119C1B.9	0.074501	-3.7466
Y55B1AR.1	lec-6	0.0744862	-3.74688
C42D4.1	C42D4.1	0.07399	-3.75653
F46G10.1	F46G10.1	0.0739511	-3.75728
F53A9.2	F53A9.2	0.0735809	-3.76452
C06C3.5	C06C3.5	0.0735409	-3.76531
F57F4.3	gfi-1	0.072514	-3.7856
T04F8.7	T04F8.7	0.0715444	-3.80502
R05D8.8	dhs-14	0.0709705	-3.81664
T07C4.4	spp-1	0.0709212	-3.81764
F15B9.1	far-3	0.0708902	-3.81827
F31D4.8	F31D4.8	0.0693193	-3.8506
C24B9.9	dod-3	0.0692662	-3.8517
M01G12.9	M01G12.9	0.0691515	-3.8541
C26B9.5	C26B9.5	0.0690477	-3.85626
C37H5.2	C37H5.2	0.0689727	-3.85783
F15E11.12	F15E11.12	0.0688897	-3.85957
F40F8.5	F40F8.5	0.0685535	-3.86663
F28F5.6	F28F5.6	0.068313	-3.8717
F28H7.3	F28H7.3	0.0680885	-3.87644
W02D7.2	clec-218	0.0667111	-3.90593
K08D8.4	K08D8.4	0.0665601	-3.9092
M6.1	ifc-2	0.0663862	-3.91297
F59D8.1	vit-3	0.0657872	-3.92605
F58B4.5	F58B4.5	0.0657491	-3.92689
F01D4.2	ugt-44	0.0653581	-3.93549
F58G6.9	F58G6.9	0.0653179	-3.93638
F35C5.6	clec-63	0.0651833	-3.93935
Y38H6C.1	dct-16	0.0648312	-3.94717
C09F12.1	clc-1	0.0647478	-3.94903
T05A8.4	nep-2	0.0647134	-3.94979
R01H10.5	R01H10.5	0.06441	-3.95657
C01B10.6	C01B10.6	0.0636067	-3.97468
F56D5.6	F56D5.6	0.0635715	-3.97548
E04F6.15	E04F6.15	0.0633679	-3.9801
C03D6.6	lab-1	0.0631619	-3.9848
F52E1.7	hsp-17	0.0630331	-3.98775
Y94H6A.10	Y94H6A.10	0.0625279	-3.99936
T01G6.4	nhr-106	0.0622475	-4.00584
ZK829.5	tbx-36	0.062126	-4.00866
K06A4.7	K06A4.7	0.0620676	-4.01001
C41G11.1	C41G11.1	0.061637	-4.02006
W07B8.5	cpr-5	0.061296	-4.02806
H26D21.1	hus-1	0.0611645	-4.03116
H22K11.1	asp-3	0.0607363	-4.0413
K03H1.10	K03H1.10	0.0604227	-4.04877
C34F6.11	C34F6.11	0.0602254	-4.05348
T23F11.6	T23F11.6	0.0598203	-4.06322
F21H7.1	gst-22	0.0596707	-4.06683
F55G1.7	F55G1.7	0.0591973	-4.07832
F54C9.3	F54C9.3	0.0590369	-4.08224
Y48A6B.7	Y48A6B.7	0.0588621	-4.08652
Y34B4A.6	Y34B4A.6	0.0586347	-4.0921
R06B10.3	clec-150	0.0583872	-4.09821
C35D10.14	clec-5	0.0578582	-4.11134
K12H4.7	K12H4.7	0.057204	-4.12774
C28C12.5	spp-8	0.057114	-4.13001
F32A5.3	F32A5.3	0.0570444	-4.13177
ZC376.2	ZC376.2	0.0566722	-4.14122
E04F6.9	E04F6.9	0.0564288	-4.14742
W03G1.7	asm-3	0.0558439	-4.16246
F55F3.2	F55F3.2	0.0539575	-4.21203
C49G7.7	C49G7.7	0.0539563	-4.21206
F09B9.1	oac-14	0.0532338	-4.23151
F59B1.2	F59B1.2	0.0532223	-4.23183
H34I24.2	H34I24.2	0.0527617	-4.24437
W03F11.1	W03F11.1	0.0526714	-4.24684
F46G10.5	ptr-24	0.0526148	-4.24839
Y54G2A.45	Y54G2A.45	0.0517726	-4.27167
Y54G2A.6	clec-85	0.0515974	-4.27656
T10B5.7	T10B5.7	0.0514046	-4.28196
Y22F5A.4	lys-1	0.0509487	-4.29481
Y62H9A.6	Y62H9A.6	0.0504755	-4.30827
T08A9.12	spp-2	0.0501684	-4.31708
F58A3.5	ttr-31	0.0501179	-4.31853
K03H6.2	K03H6.2	0.0500586	-4.32024
C34D1.5	zip-5	0.0500386	-4.32081
C49C3.1	snf-9	0.049012	-4.35072
F19C7.1	F19C7.1	0.0486162	-4.36242
F44D12.9	F44D12.9	0.048581	-4.36346
F22H10.6	F22H10.6	0.0479061	-4.38365
D1054.10	D1054.10	0.0475876	-4.39327
F35C8.5	F35C8.5	0.0470822	-4.40867
T20D3.2	T20D3.2	0.0468294	-4.41644
F58H7.2	faah-3	0.0463972	-4.42982
Y39B6A.20	asp-1	0.0460789	-4.43975
C49A9.9	C49A9.9	0.0448186	-4.47976
Y39B6A.1	Y39B6A.1	0.043802	-4.51286
ZK896.7	clec-186	0.0427292	-4.54863
Y105C5B.15	Y105C5B.15	0.0414473	-4.59258
T28D6.2	tba-7	0.040537	-4.62462
F35C5.8	clec-65	0.0401599	-4.6381
C24B9.3	C24B9.3	0.0396592	-4.6562
K11D12.13	K11D12.13	0.0394781	-4.6628
ZK813.7	ZK813.7	0.0394663	-4.66323
Y39H10B.2	Y39H10B.2	0.0393397	-4.66787
F54D5.3	F54D5.3	0.0390001	-4.68038
F21F8.3	asp-5	0.0386744	-4.69248
C42C1.7	oac-59	0.0375102	-4.73657
C27A7.8	C27A7.8	0.0374625	-4.73841
C12D12.5	sox-4	0.0370228	-4.75544
Y45F10C.4	Y45F10C.4	0.0366653	-4.76944
Y40H7A.10	Y40H7A.10	0.0364519	-4.77786
F28A12.4	F28A12.4	0.0364311	-4.77869
F41H10.7	elo-5	0.0363522	-4.78181
Y62H9A.5	Y62H9A.5	0.0361398	-4.79027
M28.10	M28.10	0.0356312	-4.81071
K06G5.1	K06G5.1	0.0354664	-4.8174
F27C8.4	spp-18	0.0354637	-4.81751
Y34B4A.9	Y34B4A.9	0.0353838	-4.82077
ZK6.7	lipl-5	0.0352952	-4.82439
ZK1248.16	lec-5	0.0349513	-4.83851
F49C12.7	F49C12.7	0.0347577	-4.84652
EGAP2.3	pho-1	0.0345319	-4.85593
ZK1320.3	ZK1320.3	0.0345097	-4.85685
C36B7.7	hen-1	0.0344389	-4.85982
F56F10.1	F56F10.1	0.0335785	-4.89632
F20B4.6	cgt-2	0.033534	-4.89823
F41B4.1	F41B4.1	0.0333868	-4.90458
F46B6.8	lipl-2	0.0330916	-4.91739
C49A9.4	C49A9.4	0.0326457	-4.93696
F15E11.15	F15E11.15	0.0324099	-4.94742
F44C4.3	cpr-4	0.0323173	-4.95155
C08F11.11	C08F11.11	0.0321994	-4.95682
F14H3.12	F14H3.12	0.0320278	-4.96453
T24B8.5	T24B8.5	0.0320186	-4.96495
T01E8.8	T01E8.8	0.031789	-4.97533
K09H9.1	K09H9.1	0.0316683	-4.98082
Y44A6D.3	Y44A6D.3	0.0313433	-4.9957
C17F4.7	C17F4.7	0.031236	-5.00065
T18H9.2	asp-2	0.0308391	-5.0191
F40F12.7	F40F12.7	0.0308151	-5.02022
ZC373.2	ZC373.2	0.0303508	-5.04212
R08E5.1	R08E5.1	0.0301247	-5.05291
C46F9.1	math-22	0.0299919	-5.05928
F08H9.5	clec-227	0.0299919	-5.05928
JC8.14	ttr-45	0.0297649	-5.07025
C56A3.2	ttr-44	0.0292336	-5.09623
Y38E10A.10	lips-16	0.0290466	-5.10549
F19H8.3	arl-3	0.0289231	-5.11163
B0403.6	B0403.6	0.0286793	-5.12385
Y22F5A.5	lys-2	0.0285904	-5.12833
ZC64.2	ttr-48	0.0285623	-5.12974
F22H10.3	F22H10.3	0.0283977	-5.13808
ZK849.5	ZK849.5	0.0283206	-5.142
Y70C5C.6	nhr-112	0.0282032	-5.148
T21H3.1	T21H3.1	0.0279537	-5.16082
T16D1.2	pho-4	0.0273657	-5.19149
ZK1320.2	ZK1320.2	0.0271529	-5.20275
T05E12.7	srh-237	0.0271474	-5.20304
T05A8.3	T05A8.3	0.027095	-5.20583
C36B7.1	C36B7.1	0.0265122	-5.2372
T02B5.3	T02B5.3	0.0263705	-5.24493
F54C9.4	col-38	0.0260051	-5.26506
F35E12.10	F35E12.10	0.0254979	-5.29348
Y66H1A.5	Y66H1A.5	0.0246004	-5.34517
F10E9.12	F10E9.12	0.0245606	-5.34751
C05D12.3	C05D12.3	0.0245593	-5.34759
T08B1.1	T08B1.1	0.0244397	-5.35463
W05B2.7	W05B2.7	0.0240929	-5.37525
D1086.10	D1086.10	0.0240289	-5.37908
C47A10.5	ddo-1	0.0238392	-5.39052
K02F2.5	K02F2.5	0.0236733	-5.40059
Y54G2A.49	Y54G2A.49	0.0232682	-5.4255
B0035.13	B0035.13	0.0232574	-5.42617
T08A9.9	spp-5	0.0229724	-5.44396
C23H4.2	C23H4.2	0.0229538	-5.44512
B0403.3	B0403.3	0.022848	-5.45179
F13G11.3	F13G11.3	0.0226389	-5.46505
T26F2.2	T26F2.2	0.022177	-5.49479
T07H6.3	col-166	0.022105	-5.49949
T08A9.8	spp-4	0.0220854	-5.50076
W04E12.8	clec-50	0.0219822	-5.50752
C25F9.14	C25F9.14	0.0218211	-5.51813
K01D12.11	cdr-4	0.0218002	-5.51952
E02C12.4	ttr-40	0.0212498	-5.55641
C17G10.5	lys-8	0.0211181	-5.56537
F27E5.1	F27E5.1	0.0209558	-5.57651
F20H11.5	ddo-3	0.0207992	-5.58733
C33D12.2	C33D12.2	0.0207948	-5.58763
Y54G2A.16	Y54G2A.16	0.0207076	-5.5937
F20G2.5	F20G2.5	0.0206685	-5.59642
M02F4.7	clec-265	0.0206685	-5.59642
F25C8.1	F25C8.1	0.020336	-5.61982
F59H5.3	bath-12	0.0201006	-5.63662
C54G6.5	spp-17	0.0200675	-5.639
C25F9.5	C25F9.5	0.0199774	-5.64548
F15A2.2	tre-4	0.0191139	-5.70924
R07E4.1	R07E4.1	0.0190071	-5.71732
T08D10.3	T08D10.3	0.0185722	-5.75071
F53C11.1	F53C11.1	0.018098	-5.78803
F01D5.9	cyp-37A1	0.0179174	-5.80249
ZK6.11	ZK6.11	0.017772	-5.81425
K09F5.3	spp-14	0.0177242	-5.81814
F14D2.11	F14D2.11	0.0175929	-5.82886
F22A3.6	ilys-5	0.0174707	-5.83892
K09A11.3	cyp-14A2	0.017396	-5.8451
W07B8.1	W07B8.1	0.0166708	-5.90653
C10G8.4	C10G8.4	0.0162947	-5.93946
T07C12.7	ttr-46	0.0162313	-5.94507
Y34B4A.4	Y34B4A.4	0.0160651	-5.95993
ZK813.1	ZK813.1	0.0158595	-5.9785
F18G5.2	pes-8	0.0155819	-6.00399
H17B01.3	lips-14	0.0154153	-6.01949
C08F11.12	C08F11.12	0.0153271	-6.02777
F22H10.2	F22H10.2	0.0145911	-6.09877
E04F6.7	dhs-7	0.0134176	-6.21973
C52E4.1	cpr-1	0.0131818	-6.24531
K11G9.2	K11G9.2	0.0124017	-6.33331
F52G2.3	F52G2.3	0.0121145	-6.36712
T07H3.6	bath-26	0.0120208	-6.37833
B0218.8	clec-52	0.0117786	-6.40768
ZK813.3	ZK813.3	0.0117052	-6.4167
C29E4.7	gsto-1	0.0114465	-6.44895
R07B1.3	scav-5	0.0113131	-6.46586
Y40D12A.2	Y40D12A.2	0.0107326	-6.54185
Y51A2D.10	ttr-25	0.010331	-6.59687
F35C5.5	clec-62	0.0103183	-6.59865
T10H4.12	cpr-3	0.00991304	-6.65646
Y62H9A.4	Y62H9A.4	0.00951587	-6.71545
Y73C8C.2	clec-210	0.00936504	-6.7385
C54D10.1	cdr-2	0.00904424	-6.78879
E02H9.7	E02H9.7	0.00877144	-6.83297
D1086.11	D1086.11	0.00867079	-6.84962
Y73B6BL.31	Y73B6BL.31	0.00860088	-6.8613
F21F8.4	F21F8.4	0.00857101	-6.86632
Y54G2A.33	clec-84	0.00842627	-6.89089
F58B3.1	lys-4	0.00823494	-6.92403
B0218.6	clec-51	0.00800817	-6.96431
H29C22.1	H29C22.1	0.00780249	-7.00185
K08D8.5	K08D8.5	0.00737306	-7.08352
F33H12.7	F33H12.7	0.00695982	-7.16673
Y22D7AR.10	Y22D7AR.10	0.00644131	-7.27843
F35E12.8	F35E12.8	0.0062196	-7.32896
F18E2.1	F18E2.1	0.00502538	-7.63655
F32A5.5	aqp-1	0.00488192	-7.67834
T24C2.5	T24C2.5	0.00460223	-7.76345
C18H9.6	C18H9.6	0.00425948	-7.87511
R10D12.9	R10D12.9	0.00345303	-8.17792
F28D1.5	thn-2	0.00316672	-8.30279
F35E12.6	F35E12.6	0.00276814	-8.49687

## Sheet: chd-3_let-418_1h
chd-3_let-418_1h
id	Gene.Public.Name	foldChange	log2FoldChange
ZC455.1	ZC455.1	665.947	9.37926
R13A5.9	R13A5.9	343.364	8.4236
D1009.4	nlp-14	300.592	8.23166
Y38H6C.8	Y38H6C.8	279.587	8.12715
R10H1.5	nas-23	275.549	8.10616
T07H8.4	mec-1	266.266	8.05672
T23F2.1	bus-8	244.025	7.93089
F56C3.6	dgn-2	230.476	7.84847
K08C7.4	K08C7.4	184.802	7.52984
C04H5.3	gcy-29	161.895	7.33891
F02C12.5	cyp-13B1	159.744	7.31961
F47B8.10	F47B8.10	154.877	7.27498
T09A5.14	T09A5.14	152.15	7.24935
C03F11.1	C03F11.1	150.326	7.23195
W03F11.4	W03F11.4	143.044	7.16032
F48A9.1	F48A9.1	137.388	7.10212
T19F4.1	T19F4.1	131.381	7.03762
F32B6.4	F32B6.4	130.572	7.0287
C11D2.2	C11D2.2	129.68	7.01881
R07D5.1	unc-7	127.458	6.99388
C39B10.3	C39B10.3	122.931	6.94171
F36H2.3	F36H2.3	122.39	6.93534
K04G11.2	sel-7	122.374	6.93516
ZC132.6	ZC132.6	117.682	6.87875
R10H10.5	gpa-7	116.857	6.8686
F10B5.4	tub-1	115.156	6.84744
T06D8.10	T06D8.10	114.414	6.83812
T21E3.2	T21E3.2	113.048	6.82079
T07H6.5	lev-9	112.018	6.80759
K09C8.2	K09C8.2	110.873	6.79277
F13G3.1	ztf-2	108.995	6.76811
F45G2.6	trf-1	103.078	6.6876
C54D10.14	C54D10.14	102.995	6.68644
ZC21.9	ZC21.9	101.239	6.66162
R07C3.14	fbxc-35	96.5382	6.59303
K09E3.4	K09E3.4	94.5608	6.56317
Y73B6BL.42	acr-25	93.1715	6.54182
F54G8.2	dgk-3	90.7363	6.50361
F56F4.3	F56F4.3	90.3929	6.49814
F02E11.3	F02E11.3	90.31	6.49681
C10E2.1	C10E2.1	89.1733	6.47854
C48C5.3	C48C5.3	89.0589	6.47669
C47E12.6	C47E12.6	84.0661	6.39345
F59A1.14	str-93	83.3201	6.38059
F14H12.8	F14H12.8	83.1662	6.37792
C54E4.1	C54E4.1	83.0833	6.37649
T19C4.5	T19C4.5	82.1123	6.35953
C34G6.3	C34G6.3	80.9441	6.33885
K01B6.2	srx-45	80.6244	6.33314
Y40A1A.1	Y40A1A.1	78.3194	6.2913
R07A4.3	R07A4.3	76.8393	6.26377
F29C12.1	pqn-32	76.6854	6.26088
T20B12.9	lgc-50	76.3578	6.2547
T07E3.6	pdf-1	76.1165	6.25014
T06H11.11	T06H11.11	75.6237	6.24077
K10C2.5	grl-6	75.6158	6.24062
F59D12.4	gpn-1	75.1303	6.23132
ZK673.11	ZK673.11	75.0593	6.22996
F26F12.4	F26F12.4	74.633	6.22174
F27E5.7	F27E5.7	74.045	6.21033
K03F8.2	acr-5	73.9778	6.20902
ZK899.7	ZK899.7	73.3345	6.19642
ZC190.5	ZC190.5	72.9754	6.18934
Y42A5A.4	Y42A5A.4	72.6714	6.18332
C24F3.5	abt-1	72.4424	6.17876
F09A5.2	F09A5.2	72.4346	6.17861
R151.4	R151.4	71.3571	6.15699
C03G5.7	flp-5	69.8928	6.12707
F54H5.5	F54H5.5	69.2969	6.11472
M03E7.4	M03E7.4	68.2509	6.09278
H12I19.5	oac-38	67.8325	6.08391
T22B2.5	T22B2.5	67.6865	6.0808
ZK354.8	ZK354.8	67.6786	6.08063
Y97E10AR.8	Y97E10AR.8	67.3431	6.07346
F37B4.13	srh-240	66.7551	6.06081
R07A4.4	R07A4.4	66.68	6.05918
K02A2.1	K02A2.1	65.2907	6.02881
F02H6.9	21ur-279	64.5645	6.01267
Y43F4A.3	Y43F4A.3	64.4501	6.01011
C33G8.9	nhr-140	62.9936	5.97713
F18A11.8	F18A11.8	62.4964	5.9657
C01B7.5	C01B7.5	62.4885	5.96552
F40A3.4	F40A3.4	61.6872	5.9469
C23G10.1	C23G10.1	61.4425	5.94117
K02A2.5	K02A2.5	61.3596	5.93922
K12G11.6	K12G11.6	61.1228	5.93364
Y51A2D.19	slo-1	61.116	5.93348
F19F10.6	clec-211	61.1149	5.93345
ZK849.2	ZK849.2	60.7873	5.9257
C18F10.5	srg-2	60.5348	5.91969
F56A8.1	F56A8.1	60.5269	5.9195
F48A9.2	F48A9.2	60.2901	5.91385
K10D6.8	K10D6.8	59.9625	5.90599
C50B6.13	C50B6.13	59.8638	5.90361
T13F2.9	T13F2.9	59.398	5.89234
T05B4.13	T05B4.13	59.3823	5.89196
Y67D8C.2	Y67D8C.2	59.1455	5.8862
F55B12.10	F55B12.10	58.5731	5.87217
W04G3.3	lpr-4	58.3285	5.86613
B0024.8	che-12	58.2298	5.86369
C09B9.2	C09B9.2	57.993	5.85781
C04D8.2	C04D8.2	57.4207	5.8435
F47A4.1	lgc-47	57.2373	5.83888
ZK783.7	ZK783.7	56.7497	5.82654
F18E2.12	F18E2.12	56.6115	5.82302
F52D10.4	F52D10.4	56.6037	5.82282
C18H9.5	C18H9.5	56.1853	5.81212
F22H10.1	F22H10.1	55.9484	5.80603
ZC334.3	ins-24	55.4512	5.79315
C39E6.2	C39E6.2	55.3525	5.79058
ZK524.1	spe-4	55.0249	5.78201
F46F3.18	F46F3.18	54.8867	5.77839
K02B12.9	K02B12.9	54.871	5.77797
T24D8.5	nlp-2	54.7881	5.77579
W01A11.18	W01A11.18	54.5355	5.76912
K01A11.3	K01A11.3	54.2	5.76022
C54D10.8	C54D10.8	53.979	5.75433
Y46G5A.30	snf-5	53.9632	5.7539
B0207.3	gpa-14	53.7343	5.74777
C32C4.3	C32C4.3	53.1462	5.7319
F37D6.3	F37D6.3	53.0554	5.72943
B0412.2	daf-7	52.4831	5.71378
ZK849.4	ZK849.4	52.4831	5.71378
ZK673.7	tnc-2	52.1003	5.70322
Y42H9B.7	Y42H9B.7	51.7648	5.6939
ZK675.3	ZK675.3	51.4293	5.68452
Y22D7AR.12	Y22D7AR.12	50.5215	5.65883
T24D5.1	T24D5.1	50.2926	5.65227
C33C12.11	C33C12.11	50.2768	5.65182
ZK455.2	gcy-9	50.0321	5.64478
F47B8.2	F47B8.2	49.9492	5.64239
K09F6.9	K09F6.9	49.9492	5.64239
F10D7.8	F10D7.8	49.7124	5.63553
H04J21.1	H04J21.1	49.4598	5.62819
M05D6.3	M05D6.3	48.7967	5.60871
Y48G9A.16	mir-229	48.6428	5.60415
C49A1.2	C49A1.2	48.0784	5.58732
C02H7.2	npr-19	47.9876	5.58459
R08H2.12	srh-107	47.7429	5.57721
ZC482.2	ZC482.2	47.7429	5.57721
F14F11.2	F14F11.2	47.5061	5.57004
M01E10.2	dpy-1	47.2614	5.56259
Y40H4A.1	gar-3	46.7271	5.54619
T20G5.5	epac-1	46.6812	5.54477
Y73B3B.1	Y73B3B.1	46.5904	5.54196
F22B5.6	F22B5.6	46.5826	5.54172
F36A2.12	F36A2.12	46.3536	5.53461
Y8G1A.1	math-46	46.3536	5.53461
F47B10.8	F47B10.8	46.3457	5.53436
ZK938.1	ZK938.1	46.2471	5.53129
C38D4.8	arl-6	46.101	5.52673
T05C3.7	srg-66	45.7734	5.51644
F29C4.5	duo-2	44.8656	5.48754
K07E8.3	sdz-24	44.8578	5.48729
C38D9.1	fbxa-171	44.6209	5.47965
W03F11.3	dct-9	44.2933	5.46902
ZK455.3	npr-9	44.2933	5.46902
Y11D7A.14	Y11D7A.14	44.0486	5.46103
ZK813.6	ZK813.6	42.8962	5.42278
C54D2.2	C54D2.2	42.1231	5.39654
B0294.1	B0294.1	39.3083	5.29676
D2096.6	D2096.6	38.6403	5.27203
T01D3.7	T01D3.7	38.1119	5.25217
F22D3.4	F22D3.4	35.2981	5.14152
C29H12.6	C29H12.6	33.3688	5.06043
T14A8.1	ric-3	30.8455	4.94699
F08F1.1	kin-9	30.0677	4.91014
F56H11.2	F56H11.2	28.318	4.82365
F13D2.4	F13D2.4	26.7555	4.74176
Y105C5B.29	hlh-32	25.7646	4.68732
B0478.1	jnk-1	25.2316	4.65716
F09E8.6	nas-14	25.1487	4.65241
R03H10.6	R03H10.6	24.5941	4.62024
T26H2.7	oac-49	24.5577	4.61811
F59B10.3	F59B10.3	22.5524	4.49521
D1073.1	trk-1	22.4103	4.48609
R05G9R.1	R05G9R.1	22.0597	4.46334
F12D9.2	F12D9.2	21.6129	4.43382
K05F1.3	acdh-8	21.4829	4.42512
K07D4.5	K07D4.5	20.607	4.36506
C47C12.6	deg-1	20.3334	4.34578
R04B3.3	R04B3.3	20.224	4.338
F23H12.6	gcy-13	19.6968	4.29989
F26D11.10	inx-4	19.2531	4.26702
C38D9.2	C38D9.2	19.2018	4.26317
C17A2.6	C17A2.6	18.4808	4.20796
F37A4.4	F37A4.4	18.3522	4.19788
C18E9.7	C18E9.7	18.2722	4.19158
F59D12.1	F59D12.1	18.2333	4.1885
C26C6.7	glb-8	18.1587	4.18259
C41G11.3	rgs-6	18.1038	4.17822
F36F2.5	tax-2	18.0865	4.17684
K07G5.3	K07G5.3	18.0221	4.1717
F29F11.4	twk-12	17.8121	4.15478
F44F4.1	F44F4.1	17.678	4.14388
K09A11.3	cyp-14A2	17.5606	4.13427
F56B3.10	gst-40	17.1374	4.09907
F13B6.1	F13B6.1	16.8697	4.07636
F10B5.3	F10B5.3	16.6573	4.05808
W01A8.3	cutl-6	16.0202	4.00182
Y6B3B.7	Y6B3B.7	15.8695	3.98819
C27A2.4	pho-12	15.7538	3.97762
C15H9.3	C15H9.3	15.6938	3.97212
T03F7.1	snf-11	15.6636	3.96934
C53D5.2	C53D5.2	15.5872	3.96229
ZK682.7	ZK682.7	15.4951	3.95374
K01D12.4	twk-14	15.4108	3.94587
H21P03.8	H21P03.8	15.3072	3.93614
F25B3.3	rgef-1	15.1315	3.91948
F40D4.13	F40D4.13	14.9496	3.90203
T22H2.3	sri-11	14.6371	3.87156
B0414.2	rnt-1	14.6254	3.8704
R13D7.10	srt-6	14.4035	3.84834
F17C11.2	F17C11.2	14.1756	3.82533
Y47H9C.14	Y47H9C.14	14.1055	3.81819
K12D12.3	col-84	14.0291	3.81035
K07D4.4	K07D4.4	13.9846	3.80577
C03A7.14	abu-8	13.9405	3.80121
C05E11.7	C05E11.7	13.9371	3.80086
C25H3.5	flp-27	13.5566	3.76093
B0286.2	lat-2	13.4833	3.7531
F23F12.13	F23F12.13	13.3948	3.7436
B0228.6	B0228.6	13.3873	3.74279
Y57A10B.1	Y57A10B.1	13.3797	3.74197
Y69E1A.2	Y69E1A.2	13.2418	3.72702
ZC487.1	ZC487.1	13.1989	3.72235
M163.2	ztf-14	13.1226	3.71398
T27D12.6	T27D12.6	13.1075	3.71232
T05B4.1	lgc-1	13.1045	3.71199
W07E11.7	W07E11.7	13.0667	3.70782
T05G5.2	hlh-4	12.946	3.69443
F09E5.12	F09E5.12	12.8788	3.68693
C50F7.1	C50F7.1	12.8588	3.68469
F23C8.3	F23C8.3	12.8049	3.67862
H02I12.2	fbxb-76	12.6945	3.66613
Y19D10A.11	Y19D10A.11	12.6877	3.66536
T24A6.8	nhr-221	12.5355	3.64794
F26B1.7	let-381	12.4888	3.64256
Y62E10A.16	gcl-1	12.4416	3.6371
F52H3.1	let-268	12.4196	3.63455
F36D1.3	sru-47	12.233	3.6127
T10H10.2	T10H10.2	12.2035	3.60922
ZK896.8	gcy-18	12.1834	3.60685
F13H8.5	F13H8.5	12.159	3.60395
C03A7.13	C03A7.13	12.1458	3.60239
ZK328.6	ZK328.6	12.1071	3.59778
C26F1.10	flp-21	12.0201	3.58738
Y42H9B.10	Y42H9B.10	11.9372	3.57739
Y94H6A.1	nhr-277	11.926	3.57603
C33D12.7	ceh-30	11.8793	3.57038
R102.6	R102.6	11.8336	3.56482
M04C9.4	M04C9.4	11.7862	3.55903
ZK721.4	ZK721.4	11.7136	3.55011
T08G3.8	sru-44	11.6707	3.54482
W05B2.4	W05B2.4	11.646	3.54177
W02B8.4	mltn-4	11.625	3.53916
F21C10.3	F21C10.3	11.6248	3.53913
F53A9.5	F53A9.5	11.6144	3.53784
F23H12.9	fipr-2	11.576	3.53306
C30H6.5	C30H6.5	11.5184	3.52587
C50B6.14	nhr-129	11.4635	3.51898
C49A1.3	C49A1.3	11.4571	3.51817
Y38F1A.3	ptr-18	11.4028	3.51132
T05A7.7	T05A7.7	11.4003	3.511
F58H7.3	lgc-30	11.3801	3.50845
C02H7.1	dyf-11	11.3466	3.50419
F19B2.1	srz-33	11.2713	3.49459
R07C3.13	R07C3.13	11.1231	3.47548
R09H3.3	R09H3.3	11.0204	3.4621
C11G6.2	C11G6.2	10.9424	3.45185
R160.3	R160.3	10.8732	3.44271
C33C12.4	C33C12.4	10.8	3.43295
T07A9.7	gpa-4	10.7985	3.43275
Y37B11A.1	cutl-23	10.6333	3.41051
C08F1.1	math-2	10.6276	3.40975
F15D4.5	F15D4.5	10.6147	3.40799
E02H4.2	E02H4.2	10.5703	3.40195
ZC13.3	ZC13.3	10.5676	3.40158
B0244.2	ida-1	10.5644	3.40114
C45H4.13	C45H4.13	10.5002	3.39235
Y38H6C.5	dct-10	10.4826	3.38993
R09D1.12	R09D1.12	10.4225	3.38163
C46C11.3	C46C11.3	10.3756	3.37512
K08A8.2	sox-2	10.3625	3.3733
AH10.1	acs-10	10.3563	3.37244
C33E10.8	C33E10.8	10.3244	3.36799
C47G2.1	cut-1	10.2544	3.35817
T03F1.6	T03F1.6	10.2068	3.35145
F26D11.4	F26D11.4	10.2053	3.35125
R12H7.1	unc-9	10.0728	3.3324
B0496.3	unc-82	10.027	3.32582
F35C8.3	jkk-1	10.0212	3.32499
W05F2.7	W05F2.7	9.80999	3.29425
C17F4.6	gcy-19	9.76829	3.28811
C35E7.2	C35E7.2	9.7265	3.28192
F55D10.5	acc-3	9.66579	3.27289
Y11D7A.19	Y11D7A.19	9.59792	3.26272
R31.3	osm-6	9.58366	3.26058
C41G7.5	ahr-1	9.57828	3.25977
C56G3.1	C56G3.1	9.51851	3.25074
B0024.3	B0024.3	9.49675	3.24743
ZK666.4	ZK666.4	9.47471	3.24408
R11F4.2	R11F4.2	9.38441	3.23027
D1014.1	sul-2	9.18169	3.19876
ZK643.3	ZK643.3	9.13817	3.19191
C36C9.5	C36C9.5	9.10355	3.18643
Y102A11A.1	Y102A11A.1	9.05946	3.17942
K08C7.5	fmo-2	9.05688	3.17901
C45E5.4	C45E5.4	9.00226	3.17029
C09G1.1	pqn-11	8.9277	3.15829
F43C9.4	mig-13	8.88675	3.15166
M02A10.1	M02A10.1	8.88669	3.15165
Y54G11A.4	Y54G11A.4	8.85164	3.14594
F26D10.11	F26D10.11	8.82938	3.14231
K09D9.11	K09D9.11	8.75979	3.1309
T06D4.4	T06D4.4	8.74041	3.1277
Y77E11A.8	Y77E11A.8	8.70531	3.1219
F39B3.2	F39B3.2	8.65841	3.1141
F07C3.7	aat-2	8.62914	3.10922
K11G9.1	K11G9.1	8.60411	3.10503
Y38H8A.8	Y38H8A.8	8.5898	3.10262
W03B1.8	oac-52	8.52092	3.09101
F53B1.4	F53B1.4	8.5031	3.08799
C05B5.7	rgs-1	8.49809	3.08714
C07G3.4	str-226	8.49807	3.08714
F23F1.7	F23F1.7	8.4556	3.07991
C53D6.2	unc-129	8.43805	3.07691
Y73F8A.36	Y73F8A.36	8.43572	3.07651
EGAP2.2	EGAP2.2	8.43353	3.07614
B0207.5	B0207.5	8.38441	3.06771
F31D5.6	F31D5.6	8.3667	3.06466
F59G1.4	F59G1.4	8.34333	3.06062
E03A3.6	unc-79	8.33194	3.05865
ZK1037.4	nhr-246	8.32414	3.0573
ZK1067.4	ZK1067.4	8.31645	3.05597
ZK328.8	tbx-7	8.2777	3.04923
B0334.6	B0334.6	8.26467	3.04696
F41H10.5	F41H10.5	8.24327	3.04322
C41A3.2	C41A3.2	8.22518	3.04005
F34D10.6	F34D10.6	8.19299	3.03439
C18B12.2	C18B12.2	8.10664	3.0191
C44E12.3	twk-17	8.10566	3.01893
C10A4.5	C10A4.5	8.09969	3.01787
F08G2.2	his-43	8.09119	3.01635
W04G3.8	lpr-3	8.08402	3.01507
F20B6.3	mrp-6	8.07742	3.01389
K08D10.8	scrm-5	8.0738	3.01325
ZK1251.6	msp-76	8.05787	3.0104
F11C1.6	nhr-25	8.05465	3.00982
F13H8.4	nmgp-1	8.00995	3.00179
H23N18.2	ugt-14	7.97411	2.99532
F38E9.4	F38E9.4	7.96554	2.99377
F13E6.6	rhgf-1	7.9067	2.98308
C54G7.3	lgx-1	7.88173	2.97851
C16E9.4	inx-1	7.86739	2.97588
ZC132.4	ZC132.4	7.81149	2.9656
Y71F9AR.2	Y71F9AR.2	7.77125	2.95815
C34D4.1	C34D4.1	7.7401	2.95235
F18C12.1	che-3	7.7078	2.94632
F54D1.4	nhr-7	7.67021	2.93927
K07D4.6	K07D4.6	7.66364	2.93803
K08B12.1	K08B12.1	7.65994	2.93733
F35H8.2	F35H8.2	7.60446	2.92685
K01C8.8	clec-142	7.57434	2.92112
C09G1.2	C09G1.2	7.54471	2.91547
K07A1.7	cri-1	7.53623	2.91384
F32A5.4	F32A5.4	7.51271	2.90933
C08F1.11	C08F1.11	7.48967	2.9049
C54D1.9	C54D1.9	7.44795	2.89684
Y2H9A.3	col-162	7.42627	2.89264
T23F11.3	cdka-1	7.42374	2.89215
SSSD1.1	igcm-2	7.4075	2.88899
B0403.2	ubc-17	7.37829	2.88329
Y50E8A.5	Y50E8A.5	7.37089	2.88184
T02E1.8	T02E1.8	7.37028	2.88172
F59F5.7	F59F5.7	7.24316	2.85662
T28F2.3	cah-6	7.24208	2.8564
W07E11.2	flp-3	7.23916	2.85582
C33D9.8	C33D9.8	7.21107	2.85021
Y64G10A.6	Y64G10A.6	7.20008	2.84801
ZK863.8	ZK863.8	7.19924	2.84784
F44G3.14	fbxa-143	7.18962	2.84592
W04G3.1	lpr-6	7.1526	2.83847
E04A4.1	fbxb-78	7.15186	2.83832
Y57G11C.37	Y57G11C.37	7.1212	2.83212
T02G6.4	T02G6.4	7.11715	2.8313
F56D2.3	F56D2.3	7.08908	2.8256
T16G12.9	T16G12.9	7.0602	2.81971
B0034.1	B0034.1	7.04184	2.81595
T03D8.3	sbt-1	6.96067	2.79923
F09E5.16	F09E5.16	6.94814	2.79663
T13H5.6	T13H5.6	6.94446	2.79586
F44A2.5	F44A2.5	6.81707	2.76915
D1044.8	nekl-4	6.81367	2.76843
ZK970.1	ZK970.1	6.73487	2.75165
T25F10.2	dbl-1	6.72304	2.74911
B0563.6	B0563.6	6.65946	2.73541
D2085.2	atg-10	6.62822	2.72862
T07F12.1	T07F12.1	6.59031	2.72035
ZK377.6	ZK377.6	6.57886	2.71784
F26A1.8	F26A1.8	6.55452	2.71249
T09B9.2	T09B9.2	6.55219	2.71198
W01B11.5	pqn-72	6.54336	2.71003
C45G7.5	cdh-10	6.53904	2.70908
D2089.4	ptb-1	6.52704	2.70643
Y53C10A.9	abt-5	6.50342	2.7012
F53B7.5	fig-1	6.50298	2.7011
Y105C5A.31	Y105C5A.31	6.4979	2.69997
T05B4.11	phat-5	6.4385	2.68672
T07A5.3	vglu-3	6.42344	2.68335
F39H12.4	igcm-1	6.41304	2.68101
F56C11.2	ptr-11	6.40539	2.67929
Y45F10B.10	qui-1	6.39375	2.67666
F47D12.7	F47D12.7	6.39292	2.67647
T13H5.1	T13H5.1	6.37795	2.67309
M153.5	M153.5	6.35402	2.66767
ZK377.5	ZK377.5	6.33704	2.66381
M02D8.4	asns-2	6.32961	2.66212
R05H10.6	cdh-7	6.31147	2.65798
F52F12.5	F52F12.5	6.30073	2.65552
T06D8.3	T06D8.3	6.27481	2.64957
K07C10.1	ptr-13	6.25183	2.64428
T22C8.3	T22C8.3	6.24268	2.64217
W09B12.1	ace-1	6.23855	2.64121
F29G6.1	F29G6.1	6.22694	2.63852
F53E10.2	acr-17	6.22544	2.63818
F36H12.1	nlp-47	6.21613	2.63602
F10D11.5	F10D11.5	6.21185	2.63502
F16A11.5	F16A11.5	6.21156	2.63495
T23G11.6	T23G11.6	6.19821	2.63185
F56H1.1	che-14	6.18647	2.62912
Y67A6A.2	nhr-62	6.10165	2.6092
C38C3.9	nhr-260	6.08694	2.60572
F46F2.9	F46F2.9	6.08616	2.60553
F15B9.7	fmi-1	6.07882	2.60379
F13H6.5	F13H6.5	6.07407	2.60266
C06E8.5	C06E8.5	6.05945	2.59919
F38A1.15	F38A1.15	5.99768	2.5844
T06A10.35	21ur-3437	5.99732	2.58432
K07D4.9	K07D4.9	5.98911	2.58234
F35C11.6	F35C11.6	5.9831	2.58089
T22B7.5	srv-7	5.95638	2.57444
Y54E2A.1	Y54E2A.1	5.9515	2.57325
T26A8.2	T26A8.2	5.94148	2.57082
F08A10.1	kcnl-2	5.92413	2.5666
W07E11.4	flp-28	5.92133	2.56592
R05H5.8	tts-2	5.91467	2.5643
F49F1.7	F49F1.7	5.89506	2.55951
Y15E3A.1	nhr-91	5.87751	2.55521
T08A9.4	T08A9.4	5.87187	2.55382
T19A5.3	T19A5.3	5.85536	2.54976
F57A10.5	nhr-60	5.8295	2.54337
K10D6.17	K10D6.17	5.82501	2.54226
F35B3.4	F35B3.4	5.77275	2.52926
C52B9.3	coel-1	5.76811	2.5281
R53.3	egl-43	5.76028	2.52614
ZK945.9	lov-1	5.76022	2.52612
K08B12.4	K08B12.4	5.74544	2.52242
H32K16.1	H32K16.1	5.72775	2.51797
F19G12.t1	F19G12.t1	5.7018	2.51142
ZC449.5	ZC449.5	5.6985	2.51058
DY3.3	hlh-16	5.68618	2.50746
F58H10.1	F58H10.1	5.67485	2.50458
C18C4.9	glb-6	5.67364	2.50427
K07E12.1	dig-1	5.65429	2.49935
C01C4.3	C01C4.3	5.64645	2.49734
ZK380.3	ZK380.3	5.64246	2.49632
C33A11.4	tag-97	5.61314	2.48881
C02F12.7	tag-278	5.58124	2.48058
Y17G7B.19	Y17G7B.19	5.58074	2.48046
C44B9.2	C44B9.2	5.53156	2.46769
ZK909.5	fbxb-70	5.52227	2.46526
Y116F11A.4	Y116F11A.4	5.51884	2.46437
F53B3.3	F53B3.3	5.51534	2.46345
C53B4.7	bre-1	5.50318	2.46027
D2092.4	D2092.4	5.43765	2.44298
ZK337.2	ZK337.2	5.43032	2.44104
ZK669.1	tag-341	5.41113	2.43593
F46C3.5	F46C3.5	5.40793	2.43508
T16G1.1	pqn-67	5.36716	2.42416
K10B3.6	K10B3.6	5.34738	2.41883
T21C12.3	T21C12.3	5.33892	2.41655
H27D07.6	srh-87	5.33891	2.41655
T21C12.1	unc-49	5.32969	2.41405
F37H8.2	F37H8.2	5.30966	2.40862
K03B8.6	K03B8.6	5.29013	2.4033
C02C6.2	olrn-1	5.28341	2.40147
C17D12.8	C17D12.8	5.266	2.39671
C32D5.7	C32D5.7	5.26187	2.39558
T05C1.1	T05C1.1	5.24645	2.39134
D1005.t1	D1005.t1	5.24333	2.39048
T22B11.4	T22B11.4	5.23675	2.38867
C36B1.10	gska-3	5.23675	2.38867
C02D5.2	C02D5.2	5.21727	2.38329
F55F8.1	ptr-10	5.21553	2.38281
F57A8.9	F57A8.9	5.20846	2.38086
B0207.12	avr-14	5.1985	2.37809
T27F6.10	T27F6.10	5.19606	2.37742
F17E9.12	his-31	5.19061	2.3759
R144.1	klp-6	5.18808	2.3752
C08F8.6	C08F8.6	5.18014	2.37299
ZC13.4	mab-7	5.17979	2.37289
Y41G9A.4	gbb-1	5.17421	2.37134
Y54G2A.25	lad-2	5.14083	2.362
D1044.2	D1044.2	5.12025	2.35622
ZK524.2	unc-13	5.11028	2.3534
T04F8.9	T04F8.9	5.09661	2.34954
C34D4.9	nas-8	5.08196	2.34539
T06A10.25	21ur-2200	5.05714	2.33832
C33G3.1	dyc-1	5.03959	2.33331
B0034.3	casy-1	5.03766	2.33275
Y116A8C.143	21ur-3110	5.0365	2.33242
C30H6.6	haf-1	5.02691	2.32967
Y71H2AM.25	Y71H2AM.25	5.01831	2.3272
F49F1.10	F49F1.10	5.01033	2.32491
F21D9.7	F21D9.7	4.99326	2.31998
C14C11.8	pqn-13	4.98668	2.31808
F54E2.4	F54E2.4	4.98275	2.31694
H10E21.5	H10E21.5	4.98046	2.31628
F08F3.9	F08F3.9	4.97892	2.31583
K02A2.4	srd-52	4.97434	2.31451
C54G4.4	C54G4.4	4.95411	2.30862
C33E10.2	fbxa-120	4.93313	2.3025
C06G4.5	npr-17	4.9267	2.30062
T01D3.1	T01D3.1	4.91232	2.29641
C09C7.1	zig-4	4.90848	2.29528
C34B4.1	max-1	4.8938	2.29095
C05G5.1	C05G5.1	4.88809	2.28927
ZK185.2	ZK185.2	4.88668	2.28885
Y40C5A.3	Y40C5A.3	4.87763	2.28618
C08C3.1	egl-5	4.86199	2.28155
C30G4.6	C30G4.6	4.85314	2.27892
K01D12.13	cdr-7	4.84279	2.27584
K02B12.1	ceh-6	4.83899	2.27471
R07C3.12	clec-44	4.82285	2.26989
Y102A5C.19	fbxa-90	4.81998	2.26903
F36H5.10	F36H5.10	4.81973	2.26895
K04G2.14	K04G2.14	4.81144	2.26647
ZC116.3	ZC116.3	4.80174	2.26356
T23F1.7	dpf-1	4.80076	2.26326
C52A11.4	mpz-1	4.79736	2.26224
F26D2.9	srw-48	4.78833	2.25952
T22B2.4	sup-12	4.78653	2.25898
Y38H8A.1	Y38H8A.1	4.78037	2.25712
R11G1.1	R11G1.1	4.77801	2.25641
K04D7.4	K04D7.4	4.76738	2.2532
F53G2.2	F53G2.2	4.7655	2.25263
F44B9.1	dpf-6	4.76364	2.25206
F21A3.7	lgc-31	4.76163	2.25145
H03G16.5	H03G16.5	4.755	2.24944
C18D4.6	C18D4.6	4.71826	2.23826
ZK154.1	ZK154.1	4.71783	2.23812
F45F2.12	his-8	4.71634	2.23767
Y57G11C.1134	Y57G11C.1134	4.71621	2.23763
M03C11.1	M03C11.1	4.69017	2.22964
F31C3.6	F31C3.6	4.68995	2.22957
ZK270.1	ptr-23	4.684	2.22774
F13D2.1	F13D2.1	4.68077	2.22675
Y48G1BM.6	Y48G1BM.6	4.67831	2.22599
F18A1.10	F18A1.10	4.66432	2.22167
K06A1.3	cutl-16	4.66268	2.22116
T01G5.1	T01G5.1	4.65846	2.21985
F16B3.1	egl-2	4.64705	2.21631
Y53F4B.2	elo-9	4.64648	2.21614
F13A7.13	sre-36	4.64379	2.2153
Y53H1B.1	cutl-10	4.63627	2.21297
C18A3.4	C18A3.4	4.63203	2.21165
R07G3.8	R07G3.8	4.6307	2.21123
F21G4.4	F21G4.4	4.62913	2.21074
M03A8.4	gei-15	4.62475	2.20937
Y73F8A.13	Y73F8A.13	4.62021	2.20796
C14F11.2	C14F11.2	4.61848	2.20742
F31D4.5	F31D4.5	4.59398	2.19974
F46F3.14	F46F3.14	4.57678	2.19433
Y37E11AL.5	Y37E11AL.5	4.57184	2.19277
Y59A8B.20	lon-8	4.56243	2.1898
Y38H6C.20	Y38H6C.20	4.54297	2.18364
Y38H6C.14	Y38H6C.14	4.53882	2.18232
C38C6.8	C38C6.8	4.53019	2.17957
F16G10.9	F16G10.9	4.51619	2.17511
Y49F6A.5	Y49F6A.5	4.48548	2.16526
F19H8.2	F19H8.2	4.47407	2.16159
C09H10.8	glb-4	4.47221	2.16099
T14G11.1	T14G11.1	4.4552	2.15549
W04A4.2	W04A4.2	4.44301	2.15154
F09C6.9	nhr-116	4.4422	2.15127
T18D3.3	cdf-2	4.43645	2.14941
F16H9.1	rgs-2	4.42379	2.14528
Y39E4B.6	Y39E4B.6	4.42052	2.14422
F45F2.4	his-7	4.40807	2.14015
F45E6.4	lips-1	4.4021	2.13819
T18H9.5	inx-10	4.39637	2.13631
T21H8.5	T21H8.5	4.38455	2.13243
F22B7.1	F22B7.1	4.37532	2.12939
F17E5.1	lin-2	4.35515	2.12272
K10G9.2	K10G9.2	4.35167	2.12157
R12B2.6	R12B2.6	4.35016	2.12107
T27B1.2	ztf-19	4.34258	2.11855
K09A11.5	K09A11.5	4.34144	2.11817
Y38F2AL.1	nsy-4	4.34078	2.11795
F49E10.5	ctbp-1	4.33906	2.11738
F54B11.11	F54B11.11	4.32491	2.11267
F09G2.1	F09G2.1	4.30854	2.1072
ZK938.2	arrd-4	4.30388	2.10564
C10C5.5	C10C5.5	4.29927	2.10409
C13E3.1	C13E3.1	4.28855	2.10049
C49C3.5	C49C3.5	4.27191	2.09488
K04B12.1	plx-2	4.2538	2.08875
ZK154.3	mec-7	4.25131	2.08791
F31E9.6	F31E9.6	4.23315	2.08173
F08G2.3	his-42	4.22951	2.08049
Y67D8C.12	Y67D8C.12	4.22629	2.07939
K04G11.5	irk-3	4.22457	2.0788
F43C1.5	F43C1.5	4.21898	2.07689
F46C8.3	F46C8.3	4.21828	2.07666
F48C5.1	F48C5.1	4.21434	2.07531
M04G7.3	M04G7.3	4.18317	2.0646
F19C7.8	F19C7.8	4.18173	2.0641
W06A11.1	W06A11.1	4.18124	2.06393
Y47G6A.17	Y47G6A.17	4.17758	2.06267
ZK1321.2	shk-1	4.17219	2.0608
ZK377.1	wrt-6	4.16216	2.05733
Y61A9LA.9	Y61A9LA.9	4.15531	2.05496
F28H6.1	akt-2	4.14297	2.05066
C02H7.3	aex-3	4.14	2.04963
T05B4.2	nhr-57	4.13283	2.04713
K10G9.1	vglu-2	4.12997	2.04613
W07A12.7	rhy-1	4.12892	2.04576
F08F8.3	kap-1	4.12261	2.04356
K06C4.5	his-17	4.12103	2.043
F55G7.1	F55G7.1	4.11469	2.04078
Y55B1BR.1	Y55B1BR.1	4.10013	2.03567
F54D10.3	F54D10.3	4.09847	2.03509
C33A12.2	nlp-35	4.09296	2.03315
K02B12.4	axl-1	4.08426	2.03008
C06C3.8	C06C3.8	4.07732	2.02762
ZC410.1	nhr-11	4.07502	2.02681
ZC8.3	set-30	4.07338	2.02622
T19E7.1	clec-178	4.06683	2.0239
F40H3.4	fkh-8	4.06446	2.02307
C33D9.6	C33D9.6	4.06428	2.023
F14D12.1	F14D12.1	4.06245	2.02235
Y110A7A.3	unc-63	4.0608	2.02176
C30D11.1	unc-103	4.054	2.01935
C25F6.7	C25F6.7	4.05323	2.01907
K06C4.10	his-18	4.03873	2.0139
F28E10.1	F28E10.1	4.02315	2.00833
C40A11.6	C40A11.6	4.01694	2.0061
K10C3.12	K10C3.12	4.01363	2.00491
C16C2.1	ceh-5	4.00965	2.00348
Y105C5B.670	21ur-9906	4.00854	2.00308
T22F7.4	T22F7.4	4.00325	2.00117
Y105C5B.1210	21ur-7128	3.99904	1.99965
F33G12.6	F33G12.6	3.99485	1.99814
F39G3.8	tig-2	3.98228	1.99359
C13G5.1	ceh-16	3.97717	1.99174
T21E12.2	T21E12.2	3.96964	1.98901
F54D7.4	zig-7	3.9696	1.98899
C06A5.12	C06A5.12	3.96324	1.98668
M02H5.9	srh-33	3.95678	1.98433
T05E12.10	T05E12.10	3.95676	1.98432
Y46H3A.1	srt-42	3.94715	1.98081
Y116F11A.1	Y116F11A.1	3.93788	1.97742
W05B5.3	nhr-85	3.93562	1.97659
T07F8.2	T07F8.2	3.92615	1.97312
T26C11.8	T26C11.8	3.92148	1.9714
Y53F4B.10	Y53F4B.10	3.91693	1.96972
C48D5.2	ptp-1	3.91318	1.96834
F19H6.3	F19H6.3	3.90787	1.96638
F58D2.4	F58D2.4	3.90299	1.96458
E03A3.5	E03A3.5	3.89497	1.96161
K02A2.3	kcc-3	3.89159	1.96036
C50F4.5	his-41	3.88089	1.95639
F52C6.14	F52C6.14	3.87828	1.95542
F45H7.6	F45H7.6	3.87296	1.95344
F48E3.1	gly-12	3.86708	1.95124
F45D3.2	F45D3.2	3.8591	1.94826
F20B10.1	nlr-1	3.85845	1.94802
F22H10.5	F22H10.5	3.85135	1.94536
F45G2.2	F45G2.2	3.84406	1.94263
C32D5.1	C32D5.1	3.84326	1.94233
Y46G5A.6	Y46G5A.6	3.8157	1.93195
F46F3.21	F46F3.21	3.81397	1.93129
C01H6.2	C01H6.2	3.80836	1.92917
T18D3.4	myo-2	3.80633	1.9284
C41C4.5	unc-105	3.79906	1.92564
T10C6.14	his-1	3.79668	1.92474
Y18D10A.2	Y18D10A.2	3.79607	1.92451
T22B7.3	T22B7.3	3.79272	1.92323
F32A5.6	prx-13	3.79065	1.92245
F31A9.4	fbxc-37	3.78524	1.92038
F22F7.2	F22F7.2	3.77429	1.9162
F35D2.5	syd-1	3.7649	1.91261
C08G9.2	C08G9.2	3.76463	1.91251
B0041.6	ptps-1	3.76429	1.91238
T14G12.4	fkh-2	3.75793	1.90994
Y113G7B.2	srh-217	3.75779	1.90988
C33E10.1	C33E10.1	3.75348	1.90823
Y38H6C.16	Y38H6C.16	3.75334	1.90818
C07D10.4	nas-7	3.75245	1.90783
T12A2.16	hot-4	3.74818	1.90619
F08C6.7	unc-98	3.74728	1.90584
F10E7.9	F10E7.9	3.74533	1.90509
F28F5.3	lim-8	3.73957	1.90287
B0303.8	sdz-1	3.73434	1.90085
F52F10.1	F52F10.1	3.72952	1.89899
F39E9.7	F39E9.7	3.72341	1.89662
F20C5.2	klp-11	3.71921	1.89499
F45F2.3	his-5	3.71522	1.89345
F31B12.3	frm-9	3.70541	1.88963
T20D4.6	arrd-22	3.70517	1.88954
Y67A10A.9	Y67A10A.9	3.70451	1.88928
R11A5.6	R11A5.6	3.69504	1.88559
Y17D7C.3	Y17D7C.3	3.68835	1.88297
F42G4.2	F42G4.2	3.68747	1.88263
F14E5.5	lips-10	3.68704	1.88246
Y73B6BL.269	Y73B6BL.269	3.68573	1.88195
F17C8.1	acy-1	3.6833	1.881
B0391.5	fbxa-153	3.66293	1.873
VK10D6R.1	cnc-10	3.66045	1.87202
Y38H6C.10	fbxa-149	3.65959	1.87168
C46H11.9	phat-2	3.6595	1.87165
C46F11.6	C46F11.6	3.65528	1.86998
Y53C10A.7	fbxa-124	3.6447	1.8658
C33E10.4	C33E10.4	3.63243	1.86093
K10G4.10	K10G4.10	3.62798	1.85917
F20G2.3	F20G2.3	3.62571	1.85826
MTCE.21	ctb-1	3.62437	1.85773
C34E10.7	cnd-1	3.61852	1.8554
T10C6.12	his-3	3.61579	1.85431
ZK899.5	ZK899.5	3.58685	1.84272
F56A11.9	F56A11.9	3.58504	1.84199
F21D12.1	nhr-21	3.58115	1.84042
ZK757.2	ZK757.2	3.57912	1.83961
T26C12.3	T26C12.3	3.57638	1.8385
C18B10.6	C18B10.6	3.57147	1.83652
C32E12.4	C32E12.4	3.55853	1.83128
Y105C5B.20	Y105C5B.20	3.54223	1.82466
T27F2.2	T27F2.2	3.54013	1.8238
R07C3.5	fbxc-34	3.52594	1.81801
F57A8.1	F57A8.1	3.52171	1.81627
Y22F5A.3	ric-4	3.51686	1.81429
H24G06.1	H24G06.1	3.50744	1.81042
F57F10.1	abts-3	3.50672	1.81012
F19H8.4	mltn-9	3.49997	1.80734
C14B4.2	C14B4.2	3.49822	1.80662
K03A1.6	his-38	3.4864	1.80174
F54F7.6	F54F7.6	3.48333	1.80047
F45E4.11	F45E4.11	3.48028	1.7992
F42G10.2	mkk-4	3.47763	1.7981
T05D4.3	T05D4.3	3.47599	1.79742
T06C10.4	flp-10	3.47432	1.79673
C24H12.3	C24H12.3	3.46983	1.79486
K11D12.11	K11D12.11	3.4666	1.79352
T10C6.13	his-2	3.46439	1.7926
C29E6.5	nhr-43	3.46212	1.79166
C33G3.3	lgc-21	3.45381	1.78819
Y73B6BL.36	Y73B6BL.36	3.44568	1.78479
Y73E7A.3	Y73E7A.3	3.44478	1.78441
F56F4.8	F56F4.8	3.44251	1.78346
C18E3.4	C18E3.4	3.43914	1.78205
R03E9.1	mdl-1	3.43564	1.78058
Y42A5A.1	Y42A5A.1	3.43235	1.7792
Y42H9AR.2	Y42H9AR.2	3.429	1.77779
T08A9.5	T08A9.5	3.41823	1.77325
T27A8.1	T27A8.1	3.40234	1.76653
C24D10.35	21ur-15259	3.40129	1.76608
R05G6.10	R05G6.10	3.39768	1.76455
F56C11.1	bli-3	3.39414	1.76305
T03G11.1	pqn-62	3.39218	1.76221
Y18D10A.3	Y18D10A.3	3.38873	1.76075
F02D10.6	F02D10.6	3.38718	1.76008
C52E2.6	fbxb-97	3.38702	1.76002
T21G5.5	asd-2	3.37967	1.75688
K01A2.10	K01A2.10	3.37326	1.75414
T22F7.3	T22F7.3	3.36992	1.75271
F40G9.19	F40G9.19	3.3679	1.75185
Y41G9A.6	Y41G9A.6	3.36009	1.7485
T22H6.2	alh-13	3.35796	1.74758
C03H5.7	C03H5.7	3.35462	1.74615
ZK131.10	his-16	3.35315	1.74552
F56D5.5	F56D5.5	3.35083	1.74452
R02F2.8	R02F2.8	3.3451	1.74205
M163.1	M163.1	3.32895	1.73507
C05A9.2	C05A9.2	3.32605	1.73381
H11E01.2	H11E01.2	3.32159	1.73187
T13G4.1	T13G4.1	3.31893	1.73072
ZK430.8	mlt-7	3.31861	1.73058
F55C9.1	fbxb-117	3.31725	1.72999
Y71A12B.13	Y71A12B.13	3.30358	1.72403
F55H2.5	F55H2.5	3.30252	1.72357
F55B12.5	nrf-5	3.30076	1.7228
T04D1.2	T04D1.2	3.29347	1.71961
F10C2.12	F10C2.12	3.29008	1.71812
R07D5.2	R07D5.2	3.28954	1.71788
F45D3.3	F45D3.3	3.28397	1.71544
C34E7.4	C34E7.4	3.27984	1.71362
M01D7.1	M01D7.1	3.27983	1.71362
F43G6.4	F43G6.4	3.2757	1.7118
T25B9.3	T25B9.3	3.27369	1.71092
F41D9.3	wrk-1	3.26942	1.70904
K09F5.6	K09F5.6	3.26502	1.70709
T24F1.3	T24F1.3	3.26465	1.70693
F57B9.8	F57B9.8	3.26103	1.70533
C16D9.6	C16D9.6	3.25211	1.70138
C35D6.4	C35D6.4	3.25016	1.70051
F16F9.2	dpy-6	3.24972	1.70032
R09F10.4	inx-5	3.2465	1.69889
H13N06.2	H13N06.2	3.2462	1.69875
F45C12.13	fbxb-48	3.23943	1.69574
F40E10.4	slt-1	3.23169	1.69229
F43C1.1	F43C1.1	3.23154	1.69222
Y58A7A.1	Y58A7A.1	3.22572	1.68962
F20D6.10	F20D6.10	3.2238	1.68876
T13H5.2	ctg-2	3.21771	1.68603
F56C4.1	F56C4.1	3.21186	1.68341
F31B12.1	plc-1	3.20837	1.68184
ZK742.4	ZK742.4	3.19949	1.67784
T22D2.1	vab-19	3.19576	1.67616
F45E1.6	his-71	3.1906	1.67383
T02G6.10	T02G6.10	3.18948	1.67332
F47C10.4	nhr-187	3.18782	1.67257
F48A11.1	chs-2	3.18523	1.6714
Y24D9A.5	Y24D9A.5	3.18482	1.67121
C51E3.7	egl-3	3.1748	1.66667
F18E9.5	tag-279	3.17447	1.66651
ZK856.8	ZK856.8	3.16876	1.66392
Y55F3C.3	Y55F3C.3	3.16639	1.66284
C16B8.4	C16B8.4	3.16227	1.66096
Y54F10AM.2	feh-1	3.16178	1.66074
K04G2.7	K04G2.7	3.16015	1.65999
C29E6.1	let-653	3.15982	1.65984
F49F1.8	F49F1.8	3.15909	1.65951
F37D6.6	tag-68	3.15604	1.65812
F08B4.2	cdh-5	3.15269	1.65658
H32C10.2	lin-33	3.15197	1.65626
F36A2.4	twk-30	3.15142	1.656
M05B5.3	M05B5.3	3.14237	1.65185
T26H2.5	T26H2.5	3.14224	1.6518
C24H12.1	C24H12.1	3.14171	1.65155
C07A12.3	nhr-35	3.14129	1.65136
T10E10.4	T10E10.4	3.13914	1.65037
T20F5.3	T20F5.3	3.12993	1.64613
T23G4.1	tlp-1	3.12762	1.64507
F54D8.4	cah-1	3.12475	1.64374
K08H2.4	K08H2.4	3.12241	1.64266
MTCE.3	MTCE.3	3.12187	1.64241
C48A7.1	egl-19	3.11179	1.63775
F53H4.6	F53H4.6	3.10762	1.63581
F17E9.10	his-32	3.10589	1.63501
F41G3.12	agr-1	3.10508	1.63463
T01C4.2	odr-2	3.10372	1.634
F54C9.11	F54C9.11	3.09888	1.63175
K08B5.1	K08B5.1	3.09272	1.62888
W03A5.2	W03A5.2	3.08857	1.62694
C41A3.1	C41A3.1	3.08078	1.6233
R09H10.4	ptr-14	3.07928	1.62259
C53C11.3	ptr-5	3.07881	1.62237
F56C11.6	F56C11.6	3.07521	1.62068
F11A5.10	glc-1	3.0744	1.62031
F22B3.1	his-64	3.07438	1.6203
F41E7.1	F41E7.1	3.06981	1.61815
C30F8.4	kin-32	3.06555	1.61615
R06A10.4	R06A10.4	3.05865	1.61289
K02C4.4	ltd-1	3.05224	1.60987
Y60A9.3	Y60A9.3	3.05207	1.60979
C31C9.8	fbxa-169	3.04862	1.60816
C01B7.4	tag-117	3.04634	1.60708
Y62H9A.15	Y62H9A.15	3.04522	1.60655
ZK520.3	dyf-2	3.04271	1.60536
MTCE.12	MTCE.12	3.04077	1.60444
ZK131.2	his-25	3.04057	1.60434
F08B1.2	gcy-12	3.03372	1.60109
Y65B4BL.1	Y65B4BL.1	3.03114	1.59986
ZK596.2	ZK596.2	3.02723	1.598
C36F7.4	rig-5	3.02395	1.59643
C06B8.7	C06B8.7	3.01928	1.59421
T23F2.5	T23F2.5	3.00555	1.58763
K03A1.1	his-40	3.00289	1.58635
F48F5.2	F48F5.2	2.99959	1.58476
Y73B6A.6	Y73B6A.6	2.993	1.58159
T10C6.11	his-4	2.97742	1.57406
T04G9.1	T04G9.1	2.9733	1.57207
K09C4.3	hsp-2	2.96985	1.57039
F58A4.11	gei-13	2.96878	1.56987
C18A3.8	hlh-14	2.96806	1.56952
C24D10.5	C24D10.5	2.9651	1.56808
Y102A11A.6	Y102A11A.6	2.96387	1.56748
T18D3.6	T18D3.6	2.96344	1.56727
ZC504.9	ZC504.9	2.9607	1.56594
C35E7.6	C35E7.6	2.95627	1.56378
F38C2.7	F38C2.7	2.95476	1.56304
F32B6.9	F32B6.9	2.95122	1.56131
C05D10.4	C05D10.4	2.94796	1.55972
F22E5.3	gcy-21	2.94428	1.55791
K09E3.6	K09E3.6	2.94373	1.55765
M03A8.3	M03A8.3	2.93941	1.55553
E02H1.7	nhr-19	2.93903	1.55534
C30G4.3	gcy-11	2.93796	1.55481
Y66D12A.14	Y66D12A.14	2.92897	1.55039
F58G6.5	nhr-34	2.92305	1.54747
K07D8.1	mup-4	2.92001	1.54597
ZC53.6	ZC53.6	2.90914	1.54059
R107.1	nac-2	2.90743	1.53974
M01A8.2	M01A8.2	2.90742	1.53974
C15C7.7	C15C7.7	2.90274	1.53742
K08A2.4	K08A2.4	2.90176	1.53693
F35E2.9	F35E2.9	2.89174	1.53194
T21B6.1	dgn-1	2.88877	1.53046
T25B9.10	T25B9.10	2.88735	1.52975
R11G11.1	nhr-132	2.88451	1.52833
K02E2.2	grd-11	2.88247	1.5273
K02D3.1	K02D3.1	2.87682	1.52448
T23B7.3	T23B7.3	2.87667	1.5244
C50F2.1	C50F2.1	2.87467	1.5234
F31D5.4	F31D5.4	2.87218	1.52215
B0545.1	tpa-1	2.8638	1.51793
C35E7.11	C35E7.11	2.85563	1.51381
K09E3.5	K09E3.5	2.85007	1.511
W01C8.4	set-20	2.84912	1.51052
T09B4.8	T09B4.8	2.8479	1.5099
W08E3.4	W08E3.4	2.84158	1.5067
R08B4.2	alr-1	2.84102	1.50641
ZC190.4	ZC190.4	2.83331	1.50249
F36A4.8	ttr-20	2.83157	1.5016
F54C8.1	F54C8.1	2.83109	1.50136
Y102A11A.3	Y102A11A.3	0.343413	-1.54198
R11D1.8	rpl-28	0.316744	-1.65861
ZC434.2	rps-7	0.309577	-1.69163
Y61A9LA.11	Y61A9LA.11	0.308267	-1.69775
R06B10.4	trp-2	0.306161	-1.70764
R10H10.3	R10H10.3	0.304663	-1.71471
C01G10.7	C01G10.7	0.304088	-1.71744
D2023.5	D2023.5	0.303105	-1.72211
F25B4.7	F25B4.7	0.302093	-1.72693
D2023.4	D2023.4	0.301902	-1.72785
C55F2.1	C55F2.1	0.300107	-1.73645
F37C12.9	rps-14	0.299297	-1.74035
K02B2.5	rps-25	0.297873	-1.74723
R10D12.9	R10D12.9	0.297672	-1.74821
Y57G11C.43	Y57G11C.43	0.297186	-1.75056
Y53F4B.45	Y53F4B.45	0.296784	-1.75251
C34F6.3	col-179	0.296559	-1.75361
F55G1.5	F55G1.5	0.295621	-1.75818
M01E11.6	klp-15	0.294829	-1.76205
T04A8.11	T04A8.11	0.293874	-1.76673
C53H9.1	rpl-27	0.292156	-1.77519
F10C1.7	ifb-2	0.291129	-1.78027
W03G11.1	col-181	0.291095	-1.78044
Y22D7AL.8	sms-3	0.290832	-1.78174
F57C2.1	btb-20	0.289912	-1.78631
F25B5.5	F25B5.5	0.289879	-1.78648
C18G1.4	pgl-3	0.289494	-1.78839
K07H8.9	K07H8.9	0.289462	-1.78855
F54E7.2	rps-12	0.289112	-1.7903
ZC376.2	ZC376.2	0.289033	-1.79069
Y71G12B.30	Y71G12B.30	0.288283	-1.79444
Y32F6A.4	Y32F6A.4	0.288239	-1.79466
Y41C4A.16	col-95	0.287681	-1.79746
C27A2.2	rpl-22	0.28721	-1.79982
F40F8.10	rps-9	0.287207	-1.79984
Y39A3CL.4	Y39A3CL.4	0.286391	-1.80394
R05F9.6	R05F9.6	0.285853	-1.80665
F26F12.1	col-140	0.285602	-1.80792
F28C6.8	F28C6.8	0.28546	-1.80864
Y45F10D.12	rpl-18	0.285184	-1.81004
Y75B8A.14	Y75B8A.14	0.285174	-1.81009
F43E2.4	haf-2	0.284104	-1.81551
R08D7.2	R08D7.2	0.282731	-1.8225
C27F2.7	C27F2.7	0.282401	-1.82418
R119.3	R119.3	0.281862	-1.82694
F45F2.9	F45F2.9	0.28148	-1.82889
F15H10.3	apc-10	0.281116	-1.83076
Y71H2B.1	Y71H2B.1	0.280808	-1.83234
Y43F8C.13	Y43F8C.13	0.280478	-1.83404
W09B6.4	W09B6.4	0.278659	-1.84343
Y39G10AR.7	Y39G10AR.7	0.278488	-1.84431
W09B6.2	taf-6.1	0.278178	-1.84592
K07H8.3	K07H8.3	0.277649	-1.84867
F55H2.4	lrg-1	0.276783	-1.85317
F29F11.1	sqv-4	0.276689	-1.85367
Y71H2AM.24	Y71H2AM.24	0.276688	-1.85367
ZK652.4	rpl-35	0.275591	-1.8594
T21B10.1	T21B10.1	0.274718	-1.86398
R01H2.3	egg-2	0.273807	-1.86877
F10E7.6	F10E7.6	0.273285	-1.87152
W01A8.2	W01A8.2	0.271244	-1.88234
Y55F3AM.11	Y55F3AM.11	0.27056	-1.88598
T24B8.1	rpl-32	0.270261	-1.88758
Y37E11B.6	Y37E11B.6	0.270188	-1.88797
W09D10.3	W09D10.3	0.269807	-1.89
Y55F3AM.9	Y55F3AM.9	0.269417	-1.89209
F14F7.1	col-98	0.267808	-1.90073
W03D8.6	itx-1	0.266833	-1.90599
B0244.8	egg-1	0.265197	-1.91486
M01F1.2	rpl-16	0.264599	-1.91812
ZK1010.1	ubq-2	0.264455	-1.91891
Y40B10A.1	lbp-9	0.263921	-1.92182
ZK381.1	him-3	0.262994	-1.9269
Y53C10A.1	Y53C10A.1	0.262727	-1.92836
R11H6.1	pes-9	0.26231	-1.93066
C04F12.4	rpl-14	0.260972	-1.93803
C16A11.3	C16A11.3	0.260211	-1.94225
W03G9.2	W03G9.2	0.260019	-1.94331
F52C12.2	F52C12.2	0.259919	-1.94386
T12B5.10	fbxa-60	0.258839	-1.94987
C37C3.6	mig-6	0.258613	-1.95113
R12E2.9	inx-15	0.258257	-1.95312
C06G3.5	C06G3.5	0.25816	-1.95366
F11G11.11	col-20	0.257943	-1.95488
C27H5.4	C27H5.4	0.257693	-1.95628
T07C4.5	ttr-15	0.255666	-1.96767
F46F11.2	cey-2	0.25565	-1.96776
F57B9.1	F57B9.1	0.255434	-1.96898
ZK20.4	ZK20.4	0.254837	-1.97235
F54D1.6	F54D1.6	0.254703	-1.97311
B0272.4	B0272.4	0.254619	-1.97359
Y47G6A.33	Y47G6A.33	0.254093	-1.97657
F17C11.11	F17C11.11	0.253904	-1.97764
R09F10.1	R09F10.1	0.253606	-1.97934
W01A11.2	W01A11.2	0.253213	-1.98158
T23F4.2	T23F4.2	0.251535	-1.99117
W06H8.8	ttn-1	0.251337	-1.99231
W05E10.4	tre-3	0.251304	-1.9925
Y48G1BL.5	Y48G1BL.5	0.249195	-2.00466
Y102A5C.2	Y102A5C.2	0.24916	-2.00486
R10F2.6	R10F2.6	0.248113	-2.01093
C09H10.2	rpl-41	0.247808	-2.01271
Y57G11C.51	Y57G11C.51	0.247697	-2.01335
F22B3.4	F22B3.4	0.247332	-2.01548
F15A2.1	col-184	0.247099	-2.01684
Y43E12A.3	Y43E12A.3	0.247061	-2.01706
C15H9.9	C15H9.9	0.2469	-2.018
C18H7.11	C18H7.11	0.246429	-2.02076
C50B8.6	C50B8.6	0.246295	-2.02154
C43D7.5	sdz-6	0.245864	-2.02407
K05B2.3	ifa-4	0.245437	-2.02657
K03H6.2	K03H6.2	0.244894	-2.02977
T11F8.3	rme-2	0.244029	-2.03487
F11A3.1	acs-14	0.243594	-2.03745
K08D12.6	K08D12.6	0.243582	-2.03752
F39B2.6	rps-26	0.242349	-2.04484
ZK550.6	ZK550.6	0.242194	-2.04577
H31G24.3	H31G24.3	0.242174	-2.04589
K01C8.3	tdc-1	0.241232	-2.05151
C47B2.9	C47B2.9	0.241113	-2.05222
Y53H1B.2	Y53H1B.2	0.240772	-2.05426
C07G2.1	cpg-1	0.24059	-2.05535
K08D8.5	K08D8.5	0.239705	-2.06067
T15B7.3	col-143	0.239638	-2.06107
B0213.4	nlp-29	0.239371	-2.06268
H02I12.8	cyp-31A2	0.239356	-2.06277
C52D10.1	C52D10.1	0.23851	-2.06788
F26D10.10	gln-5	0.238074	-2.07052
C06A5.8	C06A5.8	0.237232	-2.07563
Y49E10.22	pstk-1	0.237199	-2.07583
F55G1.8	plk-3	0.236457	-2.08035
E01H11.1	pkc-2	0.23616	-2.08216
F25H2.7	F25H2.7	0.23608	-2.08265
F08F3.3	rhr-1	0.235811	-2.0843
W01F3.2	W01F3.2	0.235025	-2.08911
W02B12.6	aars-1	0.234323	-2.09343
Y45G12C.2	gst-10	0.234194	-2.09423
B0286.3	B0286.3	0.233338	-2.09951
Y66D12A.6	Y66D12A.6	0.233287	-2.09982
F08B4.3	F08B4.3	0.233253	-2.10003
K11H3.8	K11H3.8	0.233172	-2.10053
F26G1.4	ttm-2	0.231696	-2.1097
E04F6.9	E04F6.9	0.231073	-2.11358
F55A12.10	F55A12.10	0.230625	-2.11638
F42A8.1	F42A8.1	0.230566	-2.11675
F56B3.1	col-103	0.229787	-2.12163
F43D2.2	F43D2.2	0.229393	-2.12411
K07D4.1	K07D4.1	0.228769	-2.12804
C28C12.2	mesp-1	0.228592	-2.12915
E02H9.5	E02H9.5	0.227996	-2.13292
Y87G2A.11	Y87G2A.11	0.227962	-2.13313
Y54G2A.33	clec-84	0.227924	-2.13338
T07C12.9	T07C12.9	0.227736	-2.13456
K10C2.1	K10C2.1	0.227645	-2.13514
C25E10.10	C25E10.10	0.226524	-2.14226
C34F6.2	col-178	0.22636	-2.14331
C46G7.2	C46G7.2	0.22607	-2.14516
F54C8.2	cpar-1	0.225152	-2.15103
M6.1	ifc-2	0.22471	-2.15386
B0280.5	cpg-2	0.224417	-2.15575
C37H5.9	nas-9	0.220046	-2.18412
Y54G2A.3	Y54G2A.3	0.219306	-2.18898
F43D9.6	urm-1	0.218631	-2.19343
Y62E10A.14	Y62E10A.14	0.217739	-2.19933
Y105E8B.1	lev-11	0.217386	-2.20167
C08B11.4	nrf-6	0.216233	-2.20934
C44C11.1	ras-1	0.215712	-2.21282
C31A11.5	oac-6	0.215212	-2.21617
F11C3.3	unc-54	0.214639	-2.22001
B0213.3	nlp-28	0.212714	-2.23301
F54E2.1	F54E2.1	0.212531	-2.23425
R06C7.4	cpg-3	0.212217	-2.23639
C16C8.13	C16C8.13	0.212056	-2.23748
C49G7.7	C49G7.7	0.211989	-2.23794
C16B8.3	C16B8.3	0.210686	-2.24684
H36L18.2	H36L18.2	0.210063	-2.25111
R08E3.2	R08E3.2	0.209382	-2.25579
Y116A8A.10	Y116A8A.10	0.207762	-2.267
Y53C10A.14	fbxa-123	0.206337	-2.27692
T19D2.2	prl-1	0.205778	-2.28084
F58B3.1	lys-4	0.205204	-2.28487
C10C6.9	C10C6.9	0.205035	-2.28606
T01C3.3	T01C3.3	0.204924	-2.28684
ZK909.4	ces-2	0.204686	-2.28852
Y73B3A.10	Y73B3A.10	0.204528	-2.28963
F56G4.5	png-1	0.204121	-2.29251
H10E21.3	nhr-80	0.203486	-2.297
F45G2.8	F45G2.8	0.202539	-2.30373
T02G5.11	T02G5.11	0.201407	-2.31181
F55F3.2	F55F3.2	0.200795	-2.31621
T26C5.1	gst-13	0.200654	-2.31722
R193.2	R193.2	0.199681	-2.32423
T25B6.2	T25B6.2	0.19874	-2.33105
Y39B6A.49	Y39B6A.49	0.198514	-2.33269
R08D7.4	R08D7.4	0.198304	-2.33422
F32A5.3	F32A5.3	0.195405	-2.35546
T04B2.5	T04B2.5	0.193953	-2.36622
C05C10.2	C05C10.2	0.193791	-2.36743
C34D4.10	C34D4.10	0.193505	-2.36956
W02D3.7	lbp-5	0.192839	-2.37453
T04G9.7	T04G9.7	0.19276	-2.37512
T25F10.6	T25F10.6	0.192233	-2.37907
Y7A5A.1	Y7A5A.1	0.191773	-2.38253
Y43B11AR.1	Y43B11AR.1	0.191102	-2.38758
W03D8.2	W03D8.2	0.190735	-2.39036
Y37E3.7	rla-1	0.190389	-2.39298
T24D1.3	T24D1.3	0.190338	-2.39337
T22G5.6	lbp-8	0.190022	-2.39576
K08D8.4	K08D8.4	0.190016	-2.39581
Y60A3A.18	skr-4	0.189924	-2.39651
T28F4.5	T28F4.5	0.189246	-2.40167
Y55F3BR.10	Y55F3BR.10	0.188874	-2.4045
F25E2.2	F25E2.2	0.187413	-2.41571
K03H1.4	ttr-2	0.186908	-2.4196
Y94H6A.10	Y94H6A.10	0.186061	-2.42615
C50F4.1	C50F4.1	0.185966	-2.42689
Y43F8B.1	Y43F8B.1	0.184394	-2.43913
K11H3.4	K11H3.4	0.182416	-2.45469
M88.1	ugt-62	0.182262	-2.45592
C16C8.12	C16C8.12	0.181739	-2.46006
Y49E10.18	Y49E10.18	0.18091	-2.46666
Y57A10A.14	Y57A10A.14	0.178925	-2.48257
K02F3.6	ceeh-1	0.178922	-2.4826
T24C4.4	T24C4.4	0.17769	-2.49257
H17B01.3	lips-14	0.176305	-2.50386
Y75B8A.28	Y75B8A.28	0.17506	-2.51408
Y65B4A.2	Y65B4A.2	0.174688	-2.51715
F42G2.2	F42G2.2	0.174332	-2.52009
C52E4.5	C52E4.5	0.174197	-2.52121
Y60A3A.8	Y60A3A.8	0.173409	-2.52775
F23H12.1	snb-2	0.172422	-2.53598
W04B5.3	W04B5.3	0.172341	-2.53666
F19B10.13	F19B10.13	0.172219	-2.53769
K01D12.11	cdr-4	0.170562	-2.55163
F55A12.4	dhs-2	0.170457	-2.55252
F57F4.3	gfi-1	0.170369	-2.55326
C36E6.5	mlc-2	0.168908	-2.56569
C25A8.4	C25A8.4	0.16881	-2.56653
F19C7.2	F19C7.2	0.168239	-2.57141
F49F1.1	F49F1.1	0.167889	-2.57442
F09F7.2	mlc-3	0.167411	-2.57853
Y71H10A.2	Y71H10A.2	0.165664	-2.59367
D1005.3	D1005.3	0.165481	-2.59526
T28D6.2	tba-7	0.165436	-2.59565
Y49E10.16	Y49E10.16	0.163729	-2.61062
K05G3.3	cah-3	0.16298	-2.61723
T22E5.5	mup-2	0.162827	-2.61858
W02A2.1	fat-2	0.162748	-2.61929
W01A8.8	W01A8.8	0.162638	-2.62026
Y74C9A.2	nlp-40	0.162593	-2.62067
F47B8.4	F47B8.4	0.161991	-2.62601
ZK228.4	ZK228.4	0.161519	-2.63022
T24C4.5	T24C4.5	0.16144	-2.63093
ZK637.6	ZK637.6	0.160959	-2.63524
T22G5.2	lbp-7	0.160662	-2.6379
F40F8.7	pqm-1	0.16065	-2.63801
B0495.4	nhx-2	0.159839	-2.64531
T03E6.7	cpl-1	0.159163	-2.65143
F58B4.5	F58B4.5	0.158265	-2.65958
Y50D7A.10	Y50D7A.10	0.157983	-2.66216
B0218.6	clec-51	0.157726	-2.66451
T25C8.2	act-5	0.157263	-2.66875
C48B4.1	C48B4.1	0.157138	-2.66989
Y66H1A.6	hum-8	0.155876	-2.68153
C44B7.5	C44B7.5	0.155573	-2.68434
C18B2.5	C18B2.5	0.155375	-2.68618
C41G11.1	C41G11.1	0.15479	-2.69161
ZK721.2	unc-27	0.152922	-2.70913
M60.5	kqt-2	0.152402	-2.71405
C44B12.5	C44B12.5	0.152166	-2.71628
C49G7.8	cyp-35A4	0.151967	-2.71817
Y105E8A.4	ech-7	0.151688	-2.72082
F28F5.6	F28F5.6	0.151459	-2.723
F35E12.10	F35E12.10	0.14975	-2.73937
C44B12.2	ost-1	0.148819	-2.74837
T01G6.8	nhr-130	0.148689	-2.74963
C10B5.1	C10B5.1	0.146867	-2.76742
C24G6.6	C24G6.6	0.145759	-2.77834
Y75B8A.35	zip-1	0.145542	-2.78049
W10G11.3	W10G11.3	0.145257	-2.78332
T28B4.3	ttr-6	0.145209	-2.78379
F56C9.7	F56C9.7	0.14512	-2.78468
C41C4.10	sfxn-5	0.144928	-2.7866
F11E6.5	elo-2	0.143976	-2.7961
Y62E10A.15	cyp-31A5	0.143652	-2.79935
C18E9.9	C18E9.9	0.143327	-2.80262
Y75B12B.1	Y75B12B.1	0.143091	-2.80499
K02C4.5	K02C4.5	0.140946	-2.82679
F18F11.1	F18F11.1	0.140507	-2.83129
C06B3.6	C06B3.6	0.139878	-2.83776
F53A9.10	tnt-2	0.139737	-2.83921
B0496.7	valv-1	0.139668	-2.83993
F49E11.10	scl-2	0.139668	-2.83993
C44C1.5	C44C1.5	0.139236	-2.8444
F07A5.7	unc-15	0.13906	-2.84622
K06A4.7	K06A4.7	0.138681	-2.85016
C54E4.2	C54E4.2	0.138223	-2.85493
C50F7.10	C50F7.10	0.137767	-2.8597
Y71H2AM.16	pho-9	0.137087	-2.86684
ZK484.2	haf-9	0.136904	-2.86876
F22H10.2	F22H10.2	0.135462	-2.88404
W02D3.5	lbp-6	0.135259	-2.88621
R08E3.1	R08E3.1	0.135191	-2.88693
F25E2.4	ifd-2	0.135141	-2.88746
K10C2.3	K10C2.3	0.134841	-2.89067
Y54F10AM.8	Y54F10AM.8	0.134731	-2.89185
F42G4.5	F42G4.5	0.134627	-2.89296
Y53F4B.29	gst-26	0.134368	-2.89574
F38A5.3	lec-11	0.132789	-2.9128
F35E12.9	F35E12.9	0.132524	-2.91567
T13B5.3	pho-14	0.131844	-2.9231
C52B11.5	C52B11.5	0.131269	-2.92941
T28C6.10	T28C6.10	0.131182	-2.93036
F40A3.6	F40A3.6	0.130737	-2.93526
F40F12.7	F40F12.7	0.129681	-2.94696
F35C11.4	F35C11.4	0.129409	-2.94999
F02A9.2	far-1	0.128923	-2.95542
T27F2.4	T27F2.4	0.128681	-2.95813
F16H6.10	F16H6.10	0.128618	-2.95883
T08A9.7	spp-3	0.128121	-2.96442
T05C3.6	T05C3.6	0.127796	-2.96808
C04E12.2	C04E12.2	0.127593	-2.97038
F21H7.1	gst-22	0.127377	-2.97282
VZK822L.1	fat-6	0.127078	-2.97621
R07B1.10	lec-8	0.126725	-2.98022
C04G6.6	C04G6.6	0.125284	-2.99673
C29F7.1	C29F7.1	0.125093	-2.99893
C35C5.10	C35C5.10	0.123506	-3.01734
F08B6.4	unc-87	0.121357	-3.04267
F58H7.2	faah-3	0.120957	-3.04744
M02H5.8	M02H5.8	0.120864	-3.04855
D2007.1	D2007.1	0.120821	-3.04905
F42G2.4	fbxa-182	0.120522	-3.05263
T25C12.3	T25C12.3	0.120313	-3.05514
F48D6.4	F48D6.4	0.120309	-3.05519
Y55B1AR.1	lec-6	0.120305	-3.05524
F35E12.7	dct-17	0.119662	-3.06297
C31H5.6	C31H5.6	0.119216	-3.06835
ZK455.7	pgp-3	0.118887	-3.07233
F01G12.5	let-2	0.118643	-3.0753
T28H10.2	T28H10.2	0.117662	-3.08729
F10F2.2	F10F2.2	0.117546	-3.0887
Y119D3B.21	Y119D3B.21	0.117132	-3.09379
K08B4.6	cpi-1	0.117011	-3.09528
M02D8.1	M02D8.1	0.116927	-3.09632
C49A9.9	C49A9.9	0.116744	-3.09858
F31F7.1	F31F7.1	0.116709	-3.09901
W04C9.1	haf-4	0.116623	-3.10008
ZC373.2	ZC373.2	0.115372	-3.11563
C44F1.1	C44F1.1	0.114224	-3.13006
T05A8.3	T05A8.3	0.11414	-3.13112
C03F11.3	scav-1	0.113943	-3.13361
ZK813.2	ZK813.2	0.113903	-3.13412
K09D9.2	cyp-35A3	0.113362	-3.14099
K11G9.2	K11G9.2	0.113009	-3.1455
F28H7.3	F28H7.3	0.112699	-3.14945
H10E21.1	H10E21.1	0.112488	-3.15216
W01A11.4	lec-10	0.111787	-3.16118
F09B12.3	F09B12.3	0.111753	-3.16161
C52B9.2	C52B9.2	0.111624	-3.16328
B0365.6	clec-41	0.111244	-3.1682
F32H5.1	F32H5.1	0.110821	-3.1737
R05F9.12	aagr-2	0.110325	-3.18017
Y53F4B.30	gst-27	0.109968	-3.18484
F59H6.1	bath-19	0.109757	-3.18762
F48C1.1	aman-3	0.109546	-3.19039
Y53C12A.11	Y53C12A.11	0.109396	-3.19236
W03F11.1	W03F11.1	0.108884	-3.19914
Y38E10A.7	lips-15	0.108782	-3.20049
C36B7.7	hen-1	0.108632	-3.20248
VC5.3	npa-1	0.107868	-3.21266
F40F8.5	F40F8.5	0.107861	-3.21276
C37H5.2	C37H5.2	0.107814	-3.21339
T16G1.6	T16G1.6	0.107583	-3.21648
C49C3.4	C49C3.4	0.107502	-3.21757
F29G6.3	F29G6.3	0.107478	-3.21789
B0218.2	faah-2	0.107442	-3.21838
F40F4.6	F40F4.6	0.107334	-3.21982
R03D7.6	gst-5	0.106789	-3.22717
W07B8.5	cpr-5	0.105642	-3.24274
C42C1.7	oac-59	0.105538	-3.24417
T10B5.7	T10B5.7	0.105397	-3.24609
W04A4.6	W04A4.6	0.105361	-3.24659
D1086.10	D1086.10	0.105159	-3.24935
F01D4.2	ugt-44	0.104963	-3.25205
T07C4.4	spp-1	0.104828	-3.25391
F49C12.7	F49C12.7	0.10481	-3.25415
C16H3.2	lec-9	0.104494	-3.25851
C03G6.15	cyp-35A2	0.104389	-3.25996
C18A11.3	C18A11.3	0.102895	-3.28075
W09C3.7	W09C3.7	0.102748	-3.28282
F54C1.7	pat-10	0.102643	-3.28429
F46G10.1	F46G10.1	0.102269	-3.28955
F02A9.3	far-2	0.102043	-3.29274
F12B6.2	F12B6.2	0.101576	-3.29937
Y17G7B.11	arrd-7	0.101461	-3.301
E02H9.7	E02H9.7	0.101333	-3.30282
W02D7.2	clec-218	0.101333	-3.30282
Y39B6A.1	Y39B6A.1	0.0994806	-3.32944
C14A6.1	clec-48	0.0993418	-3.33145
W09G12.7	W09G12.7	0.0977019	-3.35547
K09F5.2	vit-1	0.0974482	-3.35922
F19B2.5	F19B2.5	0.0970364	-3.36533
C44B12.1	C44B12.1	0.0970159	-3.36564
K02F3.9	K02F3.9	0.0969451	-3.36669
ZK185.5	ZK185.5	0.0968932	-3.36746
B0393.9	B0393.9	0.0968019	-3.36882
F54D5.4	F54D5.4	0.0961689	-3.37829
Y105C5B.15	Y105C5B.15	0.0959527	-3.38153
VW02B12L.1	vha-6	0.0953834	-3.39012
W02D7.4	W02D7.4	0.0952169	-3.39264
Y54G2A.14	clec-83	0.0950388	-3.39534
Y40B10A.2	Y40B10A.2	0.0949278	-3.39703
Y75B12B.6	plc-2	0.0944518	-3.40428
T02E1.5	dhs-3	0.0944471	-3.40435
T28F3.8	T28F3.8	0.0942974	-3.40664
ZK945.1	lact-2	0.0933636	-3.421
Y51F10.7	Y51F10.7	0.0932491	-3.42277
F28B4.3	F28B4.3	0.0929173	-3.42791
T01D3.6	T01D3.6	0.0925407	-3.43377
Y46G5A.21	acl-7	0.0924296	-3.4355
Y71H2AR.3	Y71H2AR.3	0.0912826	-3.45352
F32A7.6	aex-5	0.0906945	-3.46284
F21C10.7	F21C10.7	0.0900178	-3.47365
C24A3.6	twk-18	0.0898908	-3.47568
T06A1.5	T06A1.5	0.0897627	-3.47774
F08A8.4	F08A8.4	0.0895189	-3.48166
M04G12.2	cpz-2	0.0878819	-3.50829
C12D12.1	C12D12.1	0.0877199	-3.51095
W06B11.3	dct-11	0.0873746	-3.51664
C56A3.2	ttr-44	0.0862462	-3.5354
F35E12.6	F35E12.6	0.0860069	-3.5394
C27A7.8	C27A7.8	0.085482	-3.54824
D2096.3	aagr-1	0.0853802	-3.54995
F28A12.4	F28A12.4	0.0831502	-3.58814
K03H1.10	K03H1.10	0.0830451	-3.58996
C13G3.1	C13G3.1	0.0827662	-3.59482
F08B12.4	F08B12.4	0.0825633	-3.59836
Y38H6C.1	dct-16	0.0822765	-3.60337
ZK455.4	asm-2	0.0813838	-3.61911
LLC1.2	LLC1.2	0.0809201	-3.62736
C28C12.5	spp-8	0.0795852	-3.65136
Y46H3B.1	clec-205	0.0790923	-3.66032
Y119C1B.9	Y119C1B.9	0.0790149	-3.66173
R05D8.8	dhs-14	0.0788127	-3.66543
F57F4.4	F57F4.4	0.0786004	-3.66932
H03A11.2	H03A11.2	0.0783643	-3.67366
T08A9.8	spp-4	0.0783515	-3.6739
Y22D7AR.10	Y22D7AR.10	0.0780315	-3.6798
F56F10.1	F56F10.1	0.0777032	-3.68588
F15E11.12	F15E11.12	0.0775193	-3.6893
Y46D2A.5	Y46D2A.5	0.077375	-3.69199
C29F9.3	C29F9.3	0.0766858	-3.7049
M01F1.5	hmit-1.3	0.0762938	-3.71229
C10G8.4	C10G8.4	0.076206	-3.71395
T28H10.3	T28H10.3	0.0743439	-3.74964
H10D18.5	H10D18.5	0.07428	-3.75088
H22K11.4	sgca-1	0.07428	-3.75088
C29F9.4	C29F9.4	0.0740584	-3.75519
Y34B4A.6	Y34B4A.6	0.0738063	-3.76011
Y41D4B.16	Y41D4B.16	0.0737521	-3.76117
C05D12.3	C05D12.3	0.0737299	-3.76161
T10H4.12	cpr-3	0.0736733	-3.76271
B0035.13	B0035.13	0.0734106	-3.76787
F53A9.8	F53A9.8	0.0733068	-3.76991
C49G7.10	C49G7.10	0.0732857	-3.77032
C26B9.5	C26B9.5	0.072892	-3.77809
Y32F6A.5	Y32F6A.5	0.0721645	-3.79257
F32B5.8	cpz-1	0.0721497	-3.79286
Y37H2A.9	fbxc-46	0.0719297	-3.79727
F39G3.1	ugt-61	0.0718158	-3.79956
C13C4.1	nhr-153	0.0713073	-3.80981
M03B6.1	M03B6.1	0.0713073	-3.80981
Y5H2B.5	cyp-32B1	0.0712527	-3.81091
C36A4.1	cyp-25A1	0.0706656	-3.82285
C17H12.8	C17H12.8	0.070561	-3.82499
F10G7.11	ttr-41	0.0701736	-3.83293
F52E1.14	F52E1.14	0.0700567	-3.83533
M60.2	M60.2	0.0699239	-3.83807
F35E12.8	F35E12.8	0.0698554	-3.83948
C24B9.3	C24B9.3	0.0697183	-3.84232
E02C12.8	E02C12.8	0.0696354	-3.84404
K07F5.9	ssp-10	0.0690805	-3.85558
F15E11.15	F15E11.15	0.0687556	-3.86238
T10B9.3	cyp-13A6	0.0675077	-3.8888
Y47H10A.5	Y47H10A.5	0.0673089	-3.89306
C02F12.5	C02F12.5	0.0672692	-3.89391
F07D3.2	flp-6	0.0671493	-3.89648
T02C5.1	T02C5.1	0.0670894	-3.89777
F54F11.2	F54F11.2	0.0669018	-3.90181
ZK112.1	pcp-1	0.0668483	-3.90297
C54G6.5	spp-17	0.0667168	-3.90581
F53C11.1	F53C11.1	0.065982	-3.92178
C08F11.8	ugt-22	0.0653727	-3.93517
C05C10.4	pho-11	0.0652199	-3.93854
F15E6.4	F15E6.4	0.0651616	-3.93983
T19D12.4	T19D12.4	0.0647635	-3.94868
R148.6	heh-1	0.0646067	-3.95217
F42A10.6	F42A10.6	0.0644285	-3.95616
R06B10.3	clec-150	0.0644245	-3.95625
F22H10.3	F22H10.3	0.0637451	-3.97154
F25H8.5	dur-1	0.0635557	-3.97583
R09H10.5	R09H10.5	0.0632338	-3.98316
Y39H10B.2	Y39H10B.2	0.0627868	-3.9934
C17C3.12	acdh-2	0.0626355	-3.99688
Y42G9A.1	Y42G9A.1	0.0626355	-3.99688
Y106G6H.1	Y106G6H.1	0.0625385	-3.99911
F21F8.7	asp-6	0.0624044	-4.00221
Y39B6A.20	asp-1	0.0622972	-4.00469
F09C8.1	F09C8.1	0.061974	-4.01219
F35C8.5	F35C8.5	0.0619572	-4.01258
C05E11.5	amt-4	0.0616504	-4.01975
T12D8.5	T12D8.5	0.0616364	-4.02007
F27E5.1	F27E5.1	0.0607429	-4.04114
F14H3.12	F14H3.12	0.0604307	-4.04857
F19C7.1	F19C7.1	0.0604106	-4.04906
K11G9.6	mtl-1	0.0603531	-4.05043
Y69A2AL.2	Y69A2AL.2	0.0597142	-4.06578
C09F12.1	clc-1	0.059617	-4.06813
C17G10.5	lys-8	0.0595421	-4.06995
ZK6.10	dod-19	0.0591092	-4.08047
K09D9.1	K09D9.1	0.0585992	-4.09297
C54F6.14	ftn-1	0.058121	-4.1048
T08B1.1	T08B1.1	0.0580222	-4.10725
F35B12.2	dhs-20	0.0579705	-4.10854
F49E12.2	dod-23	0.057001	-4.13287
C42D4.1	C42D4.1	0.0565565	-4.14416
T08A9.9	spp-5	0.0565089	-4.14538
F58G1.4	dct-18	0.0560815	-4.15633
Y110A7A.21	Y110A7A.21	0.0554336	-4.17309
F15E6.3	F15E6.3	0.055357	-4.17509
Y51A2D.9	ttr-24	0.0549668	-4.1853
F09A5.9	ttr-34	0.0549586	-4.18551
ZK896.5	ZK896.5	0.0549586	-4.18551
F57F5.1	F57F5.1	0.0543489	-4.20161
F11G11.3	gst-6	0.0542139	-4.20519
C15C8.3	C15C8.3	0.0538199	-4.21572
K09F5.3	spp-14	0.0534543	-4.22555
Y22F5A.4	lys-1	0.0533563	-4.2282
F41H10.8	elo-6	0.0529713	-4.23865
F53B2.8	F53B2.8	0.0528973	-4.24066
C42D8.2	vit-2	0.0527681	-4.24419
K04H4.1	emb-9	0.0499654	-4.32293
C08F11.13	C08F11.13	0.0497688	-4.32862
ZK1320.2	ZK1320.2	0.0495701	-4.33439
C18H9.6	C18H9.6	0.0484871	-4.36626
F59D8.2	vit-4	0.048129	-4.37695
K06G5.1	K06G5.1	0.0476817	-4.39042
T20D3.2	T20D3.2	0.0472736	-4.40282
C36A4.2	cyp-25A2	0.0471561	-4.40641
C01B10.6	C01B10.6	0.0468173	-4.41681
C05D9.2	lmp-2	0.0467298	-4.41951
F35C5.6	clec-63	0.0465134	-4.42621
R04B5.9	ugt-47	0.0464713	-4.42751
C04F6.1	vit-5	0.0464099	-4.42942
H34I24.2	H34I24.2	0.0463342	-4.43178
Y22D7AL.15	Y22D7AL.15	0.0462109	-4.43562
R07E3.1	R07E3.1	0.0461004	-4.43908
T19C9.8	T19C9.8	0.0460287	-4.44132
F41H10.7	elo-5	0.0459625	-4.4434
K12H4.7	K12H4.7	0.0454897	-4.45832
T14G12.2	aex-4	0.0446873	-4.48399
F59D8.1	vit-3	0.0444756	-4.49084
C49C3.9	C49C3.9	0.0442742	-4.49739
R173.1	cah-5	0.0442742	-4.49739
T18H9.2	asp-2	0.043951	-4.50796
F08H9.7	clec-56	0.0438533	-4.51117
Y113G7B.14	Y113G7B.14	0.0434726	-4.52375
Y34B4A.9	Y34B4A.9	0.0432953	-4.52965
C25B8.3	cpr-6	0.0428408	-4.54487
E04F6.15	E04F6.15	0.0427663	-4.54738
F32A5.5	aqp-1	0.0427141	-4.54914
C26C6.9	C26C6.9	0.0425787	-4.55372
T26C12.6	clec-173	0.0425553	-4.55452
C49G7.5	irg-2	0.0425364	-4.55516
C08E8.4	C08E8.4	0.0422608	-4.56453
ZK1248.16	lec-5	0.0420628	-4.57131
Y51A2D.13	Y51A2D.13	0.0417639	-4.5816
T23F11.6	T23F11.6	0.0406399	-4.62096
Y40D12A.2	Y40D12A.2	0.0406353	-4.62112
F21F8.3	asp-5	0.0404943	-4.62614
W02B12.1	W02B12.1	0.0402906	-4.63341
K07H8.6	vit-6	0.0400409	-4.64238
F18E2.1	F18E2.1	0.0395612	-4.65977
C08F11.12	C08F11.12	0.0394875	-4.66246
F44C4.3	cpr-4	0.0394696	-4.66311
T21H3.1	T21H3.1	0.0394093	-4.66532
Y22F5A.5	lys-2	0.039253	-4.67105
W04E12.6	clec-49	0.0390865	-4.67718
F54C9.3	F54C9.3	0.0390206	-4.67962
H22K11.1	asp-3	0.0390039	-4.68024
F59B1.2	F59B1.2	0.0386327	-4.69404
C47D2.2	cdd-1	0.038387	-4.70324
ZK6.11	ZK6.11	0.0360467	-4.79399
C17F4.7	C17F4.7	0.0357581	-4.80559
T16G1.7	T16G1.7	0.0349361	-4.83914
Y40H7A.10	Y40H7A.10	0.0346741	-4.85
F13G11.3	F13G11.3	0.0336627	-4.89271
JC8.14	ttr-45	0.0335364	-4.89813
F22A3.6	ilys-5	0.0327565	-4.93207
B0513.4	B0513.4	0.0327412	-4.93275
C52E4.1	cpr-1	0.0323783	-4.94883
ZK1320.3	ZK1320.3	0.0321933	-4.9571
F54D5.3	F54D5.3	0.0320602	-4.96307
Y51H4A.24	Y51H4A.24	0.0316372	-4.98224
C05D2.8	C05D2.8	0.0314035	-4.99293
C29E4.7	gsto-1	0.0310585	-5.00887
Y71H2AL.1	Y71H2AL.1	0.0309623	-5.01335
EGAP2.3	pho-1	0.0301726	-5.05062
C34H4.2	C34H4.2	0.0294084	-5.08763
C12D8.5	daf-36	0.0290289	-5.10636
R12A1.4	ges-1	0.0285821	-5.12874
T07C12.7	ttr-46	0.0278007	-5.16873
F07A5.3	scav-6	0.0276696	-5.17555
W04E12.8	clec-50	0.0273713	-5.19119
C24B9.9	dod-3	0.0264489	-5.24065
M28.10	M28.10	0.026353	-5.24589
T07H3.6	bath-26	0.026275	-5.25017
ZK6.7	lipl-5	0.0254179	-5.29801
C40D2.2	math-20	0.025254	-5.30734
F43D2.7	F43D2.7	0.025254	-5.30734
K03A11.5	K03A11.5	0.025254	-5.30734
T05E12.7	srh-237	0.025254	-5.30734
ZK1251.2	ins-7	0.024595	-5.34549
B0403.6	B0403.6	0.0239159	-5.38588
R01H10.5	R01H10.5	0.0239159	-5.38588
F14D2.14	F14D2.14	0.0226644	-5.46343
T05E12.3	T05E12.3	0.0226644	-5.46343
Y45F10C.4	Y45F10C.4	0.0224724	-5.4757
F35C5.8	clec-65	0.0222224	-5.49184
B0218.8	clec-52	0.0220865	-5.50069
K08D8.7	K08D8.7	0.0215808	-5.53411
C06B3.3	cyp-35C1	0.0214794	-5.5409
F35C5.5	clec-62	0.0213055	-5.55263
D1086.12	D1086.12	0.0205961	-5.60149
ZK1240.2	ZK1240.2	0.0205565	-5.60426
ZK39.6	clec-97	0.0205565	-5.60426
E01G6.3	E01G6.3	0.0200799	-5.6381
F08H9.6	clec-57	0.0200799	-5.6381
C14F11.6	C14F11.6	0.0196611	-5.66851
F44C8.9	nhr-184	0.0196611	-5.66851
F01D5.9	cyp-37A1	0.0188073	-5.73256
K11D2.2	asah-1	0.0187111	-5.73996
F13A7.9	skr-11	0.0184076	-5.76355
Y82E9BL.18	Y82E9BL.18	0.0184076	-5.76355
H22K11.2	H22K11.2	0.0180602	-5.79104
F15A2.2	tre-4	0.0180246	-5.79389
C10A4.10	C10A4.10	0.0176571	-5.8236
Y54G2A.6	clec-85	0.0167785	-5.89725
K08B4.3	ugt-19	0.0166915	-5.90474
Y60A3A.16	Y60A3A.16	0.0166655	-5.90699
Y4C6B.6	Y4C6B.6	0.0164234	-5.9281
M02F4.7	clec-265	0.0163759	-5.93228
C02C2.3	cup-4	0.015497	-6.01187
C06B3.7	C06B3.7	0.0153833	-6.0225
C35B8.4	C35B8.4	0.0149826	-6.06057
F21E9.3	ttr-37	0.0149826	-6.06057
Y43C5A.2	Y43C5A.2	0.0148867	-6.06983
Y34F4.4	Y34F4.4	0.0147279	-6.08531
F46B6.8	lipl-2	0.0147076	-6.08729
Y34D9A.11	spp-23	0.01379	-6.18024
F27C8.4	spp-18	0.013506	-6.21026
C35A11.4	C35A11.4	0.0124361	-6.32932
F41B4.1	F41B4.1	0.0119226	-6.39016
W03G1.7	asm-3	0.0116575	-6.4226
F21F8.4	F21F8.4	0.0116158	-6.42777
F22A3.5	ceh-60	0.0106295	-6.55578
F42A10.3	F42A10.3	0.0103749	-6.59076
F09B9.1	oac-14	0.00981563	-6.6707
Y46D2A.2	Y46D2A.2	0.00980663	-6.67203
T05E12.6	T05E12.6	0.00979765	-6.67335
C02A12.4	lys-7	0.0094845	-6.72021
F07H5.9	pho-13	0.0092893	-6.75021
C08B6.1	ugt-17	0.00919864	-6.76436
T01G6.4	nhr-106	0.00899976	-6.7959
F17E9.4	F17E9.4	0.00890721	-6.81081
C13D9.1	srr-6	0.00848508	-6.88086
F58G6.9	F58G6.9	0.00788586	-6.98652
C54D10.1	cdr-2	0.00788005	-6.98758
F32D8.9	spp-16	0.00540991	-7.53018
C35D10.14	clec-5	0.00326757	-8.25756
F33H12.7	F33H12.7	0.00232859	-8.74633
F28D1.5	thn-2	0.00211961	-8.88199
C08F11.11	C08F11.11	0.00195931	-8.99544

## Sheet: chd-3_let-418_3h
chd-3_let-418_3h
id	Gene.Public.Name	foldChange	log2FoldChange
F36F2.5	tax-2	485.096	8.92213
B0478.1	jnk-1	447.457	8.80561
F36D1.3	sru-47	298.764	8.22286
T09A5.14	T09A5.14	227.631	7.83055
Y39E4B.11	Y39E4B.11	192.249	7.58683
T13G4.5	T13G4.5	169.426	7.40451
C38D9.2	C38D9.2	150.119	7.22996
C18C4.9	glb-6	148.919	7.21839
F36H2.3	F36H2.3	148.157	7.21098
F20A1.7	twk-11	144.197	7.17189
ZK105.3	ZK105.3	140.211	7.13146
W08F4.9	fbxb-14	139.937	7.12864
T23F2.1	bus-8	139.114	7.12012
R04B3.3	R04B3.3	121.749	6.92777
C04E12.7	scrm-3	119.788	6.90434
F22H10.4	F22H10.4	116.538	6.86466
F20B6.5	F20B6.5	108.383	6.75999
C27H5.7	dyf-13	106.404	6.73341
R07C12.3	R07C12.3	102.942	6.68568
K07D4.9	K07D4.9	98.9643	6.62884
Y38H6C.5	dct-10	97.2852	6.60415
ZK131.7	his-13	95.1321	6.57186
C49C8.1	C49C8.1	94.1162	6.55637
F28A10.5	F28A10.5	94.1162	6.55637
K09C8.2	K09C8.2	93.6512	6.54923
F43G9.8	F43G9.8	93.6274	6.54886
F17C11.5	clec-221	93.4619	6.54631
K07D4.5	K07D4.5	92.7839	6.5358
F38H12.5	F38H12.5	89.9761	6.49147
ZK1053.2	ZK1053.2	87.4071	6.44968
C34D1.4	C34D1.4	86.8834	6.44101
R02C2.5	str-121	86.8597	6.44061
Y46C8AL.11	Y46C8AL.11	86.6447	6.43704
H17B01.2	col-70	86.2403	6.43029
Y73B6A.1	Y73B6A.1	85.8618	6.42394
H10D18.6	H10D18.6	85.6614	6.42057
C17F4.6	gcy-19	83.9295	6.39111
T24D5.5	T24D5.5	83.8864	6.39037
T14A8.1	ric-3	82.6161	6.36835
Y66A7A.1	fbxa-220	82.4954	6.36624
C47F8.2	nhr-165	82.4808	6.36599
C08F8.4	mboa-4	81.6519	6.35141
C14E2.2	C14E2.2	81.6519	6.35141
K03D3.19	21ur-15575	81.6519	6.35141
C49A1.1	C49A1.1	79.5221	6.31328
T05A7.8	sre-40	78.2967	6.29088
F56F4.3	F56F4.3	76.3911	6.25533
W01C9.3	pqn-73	76.3562	6.25467
F43C11.12	F43C11.12	74.0372	6.21018
F21H7.9	gcy-20	73.8221	6.20598
H10D18.2	scl-12	73.5979	6.20159
T28H11.5	ssq-2	72.2768	6.17546
ZC334.11	ins-27	71.7182	6.16427
F47C10.1	nhr-185	70.9906	6.14956
F20B6.6	F20B6.6	70.8804	6.14731
C24D10.1	C24D10.1	70.7902	6.14548
K07A1.7	cri-1	70.7057	6.14375
K03D3.11	srz-104	70.1325	6.13201
C45G9.13	C45G9.13	69.6729	6.12253
T28F3.6	ifta-2	69.6729	6.12253
M163.11	M163.11	69.4894	6.11872
T06A4.1	T06A4.1	68.113	6.08986
F01D4.8	F01D4.8	65.0552	6.02359
W08D2.3	dct-15	64.9504	6.02127
C43H6.6	C43H6.6	64.4763	6.0107
M04C9.4	M04C9.4	64.2732	6.00615
W03F11.4	W03F11.4	64.0923	6.00208
T24H10.5	T24H10.5	64.0428	6.00096
ZK742.7	ZK742.7	64.0224	6.00051
T02D1.6	T02D1.6	63.5337	5.98945
F20B6.4	F20B6.4	62.975	5.97671
ZK757.2	ZK757.2	62.8906	5.97477
R12B2.7	R12B2.7	60.9409	5.92934
C30B5.5	C30B5.5	60.2517	5.91293
T24D5.4	T24D5.4	60.0682	5.90853
Y39A1A.18	Y39A1A.18	60.0024	5.90695
Y46E12BR.1	Y46E12BR.1	58.8811	5.87973
F16G10.5	F16G10.5	57.2401	5.83895
F26F2.1	F26F2.1	57.2401	5.83895
F35C8.3	jkk-1	57.0159	5.83329
F53A9.4	F53A9.4	55.7297	5.80037
Y46H3A.5	Y46H3A.5	55.7297	5.80037
F45G2.6	trf-1	55.5948	5.79688
F27C8.3	F27C8.3	54.0887	5.75726
D1065.5	srh-211	53.2801	5.73553
ZK1067.4	ZK1067.4	53.0909	5.73039
H16D19.6	H16D19.6	52.5322	5.71513
C50B6.13	C50B6.13	51.9939	5.70027
F54G2.2	F54G2.2	51.3159	5.68133
C34D4.15	col-113	50.9611	5.67133
Y39C12A.7	sre-15	50.9611	5.67133
T19B10.9	T19B10.9	50.9262	5.67034
Y73B6A.2	Y73B6A.2	50.6874	5.66356
ZC53.4	ZC53.4	50.4724	5.65742
ZK899.4	tba-8	50.4724	5.65742
F22E5.7	F22E5.7	50.318	5.653
T03E6.9	T03E6.9	49.7099	5.63546
C14A11.5	C14A11.5	49.1512	5.61916
F32D8.10	F32D8.10	48.9969	5.61462
Y55F3AM.2	srx-12	48.7965	5.6087
C47F8.8	nhr-81	48.6625	5.60474
B0207.3	gpa-14	47.8796	5.58134
C33C12.7	C33C12.7	47.8796	5.58134
T05E12.2	srbc-14	47.2016	5.56076
C01B7.5	C01B7.5	46.8672	5.55051
C32E12.1	C32E12.1	46.6779	5.54467
C07G1.1	try-2	46.3581	5.53475
ZC21.9	ZC21.9	46.3581	5.53475
C54C8.4	C54C8.4	45.3456	5.50289
K07A9.2	cmk-1	45.0812	5.49445
F13B12.4	F13B12.4	44.653	5.48068
F22E10.6	F22E10.6	44.6326	5.48003
K07D4.6	K07D4.6	44.6117	5.47935
W04D2.8	W04D2.8	44.5482	5.47729
F45C12.8	fbxa-184	44.4439	5.47391
C16C10.9	C16C10.9	44.1934	5.46576
C46H11.9	phat-2	43.9895	5.45909
K03D3.13	rac-3	43.9197	5.4568
K10G4.7	srh-262	43.8701	5.45517
F32D8.1	F32D8.1	43.4658	5.44181
F54B11.13	F54B11.13	42.8723	5.42197
T13B5.t1	T13B5.t1	42.7878	5.41913
F34D10.5	lin-48	42.6223	5.41354
F56A4.9	F56A4.9	42.299	5.40255
Y38H6C.14	Y38H6C.14	42.1199	5.39643
F58B3.8	dsl-5	41.1468	5.36271
F36H2.5	F36H2.5	40.8619	5.35269
C17H12.5	C17H12.5	40.8124	5.35094
F49F1.9	F49F1.9	40.8124	5.35094
H27D07.6	srh-87	40.7076	5.34723
F53A2.11	F53A2.11	40.7005	5.34698
R05G6.5	R05G6.5	40.3033	5.33283
F23D12.9	F23D12.9	40.2887	5.3323
ZK507.3	ZK507.3	39.9451	5.31995
C07A4.2	C07A4.2	39.6602	5.30962
T01D1.5	T01D1.5	39.1365	5.29044
C29E6.4	cutl-27	38.1615	5.25405
T12B3.8	T12B3.8	37.9348	5.24545
F01D4.3	F01D4.3	37.8503	5.24223
B0491.4	lgc-20	37.2917	5.22078
C36H8.1	C36H8.1	37.2567	5.21943
T07D10.1	T07D10.1	36.5787	5.19293
B0212.5	osm-9	36.2938	5.18165
T23F11.2	T23F11.2	36.1744	5.1769
Y40B10A.3	srab-23	36.0201	5.17073
K01A6.5	K01A6.5	35.4964	5.1496
Y59A8B.31	Y59A8B.31	35.4964	5.1496
M01D7.1	M01D7.1	35.127	5.13451
F13D2.2	gnrr-6	35.0921	5.13307
C34D1.1	C34D1.1	35.0076	5.1296
Y76B12C.1	Y76B12C.1	34.6033	5.11284
W04C9.6	W04C9.6	34.3791	5.10346
T28A8.1	twk-40	33.9748	5.08639
T21B4.4	T21B4.4	33.9602	5.08577
F56A4.3	F56A4.3	33.8903	5.0828
ZC455.1	ZC455.1	33.8554	5.08131
T21D12.7	T21D12.7	32.8593	5.03823
Y53H1B.1	cutl-10	32.293	5.01315
C27H5.8	glc-4	30.4224	4.92706
F17C11.2	F17C11.2	29.5057	4.88292
F38E11.8	F38E11.8	29.2535	4.87054
F53B7.5	fig-1	28.4082	4.82823
ZK678.8	bus-17	28.3272	4.82412
F16B3.1	egl-2	27.8894	4.80164
R03H10.6	R03H10.6	27.6261	4.78796
Y38H6C.8	Y38H6C.8	27.3341	4.77263
Y51A2D.19	slo-1	27.2601	4.76872
Y37H2B.1	Y37H2B.1	26.7933	4.7438
C06E8.5	C06E8.5	26.2418	4.71379
Y38H6C.7	Y38H6C.7	26.1269	4.70746
Y57G11C.20	Y57G11C.20	25.8569	4.69248
H12D21.13	nspa-4	25.3387	4.66327
Y53F4B.10	Y53F4B.10	24.785	4.63139
F40D4.13	F40D4.13	24.5153	4.61561
W08F4.2	fbxb-34	24.4198	4.60998
C33E10.8	C33E10.8	24.2324	4.59886
Y38H6C.20	Y38H6C.20	23.6642	4.56463
F02E11.2	F02E11.2	23.0206	4.52485
F21E9.4	ins-39	22.6226	4.49969
Y69E1A.2	Y69E1A.2	22.5882	4.4975
R03E9.4	irk-1	22.3208	4.48032
C34D4.9	nas-8	22.1216	4.46738
B0391.11	fbxa-152	22.0627	4.46354
F20B10.2	F20B10.2	22.0187	4.46066
C55C3.1	C55C3.1	22.0031	4.45964
K08C7.4	K08C7.4	21.5704	4.43098
F47B8.2	F47B8.2	21.3432	4.4157
D1009.4	nlp-14	21.2789	4.41135
C53A3.1	C53A3.1	20.6608	4.36882
F47A4.1	lgc-47	20.4634	4.35498
ZK770.1	asic-1	20.2311	4.3385
R186.5	shw-3	20.1447	4.33233
C47G2.1	cut-1	20.0684	4.32685
F59D12.1	F59D12.1	19.7657	4.30492
C34D4.1	C34D4.1	19.327	4.27254
F23H12.6	gcy-13	18.6297	4.21953
ZK250.8	math-50	18.4674	4.20691
T24D5.2	T24D5.2	18.4493	4.2055
F56H6.1	F56H6.1	18.4299	4.20398
K05C4.10	K05C4.10	18.2837	4.19249
F33A8.2	nlp-18	18.2257	4.1879
C06C6.4	nhr-63	18.0123	4.17091
C54E4.1	C54E4.1	17.8198	4.15541
F08F1.1	kin-9	17.7835	4.15247
F12D9.1	stg-2	17.6962	4.14537
C09G5.8	C09G5.8	17.6513	4.1417
Y116A8C.40	Y116A8C.40	17.6201	4.13915
Y38H8A.8	Y38H8A.8	17.5425	4.13278
Y42H9AR.2	Y42H9AR.2	17.4617	4.12613
C16C2.10	C16C2.10	17.36	4.11769
ZK1290.10	ZK1290.10	17.2421	4.10786
C33C12.4	C33C12.4	17.1843	4.10302
F13G3.1	ztf-2	17.1529	4.10038
Y46G5A.10	cnp-2	17.0444	4.09122
F26D2.16	F26D2.16	17.0002	4.08748
K04H4.2	K04H4.2	16.9859	4.08627
W03A5.1	W03A5.1	16.8656	4.07601
F58D2.4	F58D2.4	16.7102	4.06266
F31D4.5	F31D4.5	16.4132	4.03679
K09E3.6	K09E3.6	16.3776	4.03366
F45C12.2	F45C12.2	16.285	4.02547
R10H10.2	spe-26	16.1863	4.0167
F21F3.1	pgal-1	16.1685	4.01511
Y48A6B.6	Y48A6B.6	16.1281	4.01151
T07A9.7	gpa-4	15.905	3.99141
H05C05.3	H05C05.3	15.8721	3.98842
F49F1.8	F49F1.8	15.8386	3.98538
F15D4.5	F15D4.5	15.7637	3.97853
C12C8.1	hsp-70	15.734	3.97581
F46C8.9	F46C8.9	15.6573	3.96876
F40H3.4	fkh-8	15.6204	3.96536
T07H6.4	T07H6.4	15.5486	3.95871
T04A8.13	T04A8.13	15.5249	3.95651
Y42H9B.9	Y42H9B.9	15.4759	3.95195
C10A4.5	C10A4.5	15.3825	3.94322
C45G9.6	C45G9.6	15.3311	3.93839
Y113G7A.1	srh-233	15.3144	3.93681
K06A5.8	K06A5.8	15.0828	3.91483
F25B3.4	F25B3.4	15.0455	3.91126
F38A1.15	F38A1.15	15.0296	3.90974
W07G1.5	W07G1.5	15.026	3.90939
T07H8.4	mec-1	14.9118	3.89838
T11F9.10	T11F9.10	14.8935	3.89661
ZK1053.1	ZK1053.1	14.8787	3.89518
F47B7.3	F47B7.3	14.8217	3.88964
ZK430.3	sod-5	14.7052	3.87826
T28B11.12	T28B11.12	14.6174	3.86962
T23B12.5	T23B12.5	14.5465	3.8626
F15D4.6	F15D4.6	14.4808	3.85607
F27C8.2	F27C8.2	14.4337	3.85137
F29C12.5	bath-45	14.3254	3.8405
F53E10.5	F53E10.5	14.2229	3.83014
Y53F4B.6	Y53F4B.6	14.1694	3.82471
Y73E7A.4	cpx-1	14.1633	3.82408
C13B9.4	pdfr-1	14.0782	3.81539
R05G9R.1	R05G9R.1	14.0496	3.81246
C38C3.3	C38C3.3	13.98	3.8053
T27C4.1	T27C4.1	13.9565	3.80287
C50E10.6	sre-54	13.9395	3.8011
C50B6.12	str-37	13.7939	3.78596
C49A1.2	C49A1.2	13.6792	3.77391
F57H12.5	F57H12.5	13.6572	3.77159
E03A3.6	unc-79	13.5835	3.76379
W06F12.3	W06F12.3	13.5828	3.7637
T28C12.6	T28C12.6	13.4658	3.75123
C25A8.5	C25A8.5	13.3879	3.74286
F27C8.5	F27C8.5	13.386	3.74266
T10H10.2	T10H10.2	13.2268	3.7254
K08D12.2	rpi-2	13.2039	3.72289
C07D8.2	C07D8.2	13.1557	3.71761
F54D1.4	nhr-7	13.0499	3.70597
T01D3.1	T01D3.1	13.0368	3.70452
Y18D10A.7	ptr-17	12.9874	3.69904
F36D1.2	sre-22	12.9022	3.68954
F19C7.8	F19C7.8	12.885	3.68762
Y46G5A.39	Y46G5A.39	12.8615	3.68499
M163.8	M163.8	12.8228	3.68064
T21E3.2	T21E3.2	12.6614	3.66237
T18D3.4	myo-2	12.5643	3.65126
T01A4.6	T01A4.6	12.5354	3.64794
F56D2.3	F56D2.3	12.3997	3.63223
ZC308.5	ZC308.5	12.3237	3.62336
T08A9.6	T08A9.6	12.319	3.62281
M117.4	M117.4	12.3072	3.62143
C01G10.1	C01G10.1	12.2022	3.60907
R11E3.1	R11E3.1	12.1867	3.60723
T08G11.5	unc-29	12.084	3.59502
Y53C10A.9	abt-5	12.0541	3.59146
F10D2.10	F10D2.10	11.9514	3.57911
T22B11.1	T22B11.1	11.9323	3.5768
K08D10.13	K08D10.13	11.8829	3.57082
Y48B6A.10	Y48B6A.10	11.8194	3.56308
E03A3.1	E03A3.1	11.7999	3.5607
Y39H10A.2	oac-55	11.7996	3.56066
T13F2.9	T13F2.9	11.7933	3.55989
ZK337.4	tag-4	11.7539	3.55506
D1022.8	cah-2	11.7482	3.55437
C56G7.2	C56G7.2	11.6967	3.54802
C06E1.8	ztf-30	11.6947	3.54779
B0244.2	ida-1	11.6648	3.54408
F45C12.14	fbxb-5	11.6009	3.53616
ZC308.6	ZC308.6	11.5846	3.53414
C15A7.2	C15A7.2	11.5619	3.5313
R02C2.3	oac-39	11.4689	3.51965
C33C12.6	srb-14	11.4609	3.51865
Y54F10AM.2	feh-1	11.4401	3.51602
T13B5.9	T13B5.9	11.3739	3.50766
T06E6.15	T06E6.15	11.3579	3.50563
F44G3.14	fbxa-143	11.2771	3.49532
T27D1.3	npr-15	11.2283	3.48906
T06D8.10	T06D8.10	11.182	3.4831
T20F5.4	T20F5.4	11.0989	3.47235
T05E12.8	T05E12.8	11.0457	3.46541
Y32F6A.2	snf-10	11.0106	3.46082
F13A2.2	F13A2.2	10.9737	3.45597
F22H10.5	F22H10.5	10.8769	3.4432
K10D11.2	K10D11.2	10.7828	3.43066
C16D9.3	C16D9.3	10.7761	3.42976
F13D2.1	F13D2.1	10.7742	3.42951
C32B5.13	C32B5.13	10.756	3.42708
M04C9.5	dyf-5	10.7432	3.42535
F07C3.11	F07C3.11	10.7127	3.42124
C45G7.5	cdh-10	10.7055	3.42028
M05D6.10	M05D6.10	10.6027	3.40636
T06D8.3	T06D8.3	10.5317	3.39667
T23F1.5	T23F1.5	10.5245	3.39568
F31D5.6	F31D5.6	10.4123	3.38021
C41D7.2	ptr-3	10.3819	3.376
F35C12.2	ncx-4	10.3381	3.3699
F45G2.1	nas-1	10.2973	3.3642
T08A9.5	T08A9.5	10.2199	3.35331
T02G6.4	T02G6.4	10.2099	3.35189
D2085.2	atg-10	10.206	3.35134
F54D8.4	cah-1	10.1505	3.34347
K10G4.4	K10G4.4	10.0834	3.3339
F47C10.6	ugt-32	10.0187	3.32462
F45H7.6	F45H7.6	10.0176	3.32447
Y23H5A.4	Y23H5A.4	9.99174	3.32074
T19C3.5	T19C3.5	9.98843	3.32026
Y73B6BL.16	Y73B6BL.16	9.98312	3.31949
T26H2.4	fbxb-116	9.80556	3.2936
C15F1.2	C15F1.2	9.79274	3.29171
T01G5.5	str-171	9.64216	3.26936
C48B6.8	bbs-9	9.63831	3.26878
T08B6.4	T08B6.4	9.60212	3.26335
Y46G5A.43	Y46G5A.43	9.59967	3.26299
B0024.8	che-12	9.59578	3.2624
Y46G5A.6	Y46G5A.6	9.57191	3.25881
F52B10.3	F52B10.3	9.51103	3.2496
T10H4.11	cyp-34A2	9.5107	3.24955
F34D10.6	F34D10.6	9.48508	3.24566
Y57G7A.6	Y57G7A.6	9.47316	3.24385
T20D4.6	arrd-22	9.36174	3.22678
K10C3.3	zig-1	9.34907	3.22482
K08E3.1	tyr-2	9.34904	3.22482
F15A2.6	sad-1	9.33829	3.22316
F14B6.4	F14B6.4	9.31916	3.2202
Y75B8A.5	Y75B8A.5	9.30933	3.21868
C03H5.7	C03H5.7	9.30366	3.2178
T24A11.2	xbx-5	9.26736	3.21216
K07D4.4	K07D4.4	9.18369	3.19907
C08A9.8	C08A9.8	9.17744	3.19809
F26F2.3	F26F2.3	9.16263	3.19576
T25B9.6	T25B9.6	9.13837	3.19194
B0207.12	avr-14	9.11019	3.18748
F30H5.3	F30H5.3	9.08766	3.18391
ZK816.1	ZK816.1	9.06937	3.181
4R79.1	nas-6	9.03909	3.17618
Y54G2A.29	Y54G2A.29	9.02802	3.17441
F37D6.3	F37D6.3	9.02497	3.17392
F40F4.5	tba-9	9.01985	3.1731
R09H3.3	R09H3.3	9.01268	3.17196
K03B8.8	K03B8.8	8.98151	3.16696
F47H4.2	F47H4.2	8.96742	3.16469
F36H5.5	fbxb-53	8.93126	3.15886
F32A5.4	F32A5.4	8.92399	3.15769
T28F2.3	cah-6	8.91071	3.15554
ZK637.1	ZK637.1	8.84279	3.1445
T19A5.3	T19A5.3	8.84262	3.14447
K04F10.2	K04F10.2	8.82528	3.14164
F59C6.7	che-13	8.82364	3.14137
F33A8.9	col-83	8.79636	3.13691
F16F9.2	dpy-6	8.79401	3.13652
T26H2.7	oac-49	8.7814	3.13445
ZC410.1	nhr-11	8.77982	3.13419
T06A4.3	T06A4.3	8.76601	3.13192
F42E11.3	F42E11.3	8.74241	3.12803
T01D3.7	T01D3.7	8.73799	3.1273
F45E4.4	tag-199	8.71377	3.1233
Y59A8B.20	lon-8	8.68355	3.11829
W09G10.3	W09G10.3	8.67375	3.11666
C01G6.2	C01G6.2	8.66638	3.11543
Y41D4B.6	Y41D4B.6	8.6633	3.11492
C55B7.6	sulp-1	8.5967	3.10378
R144.1	klp-6	8.56411	3.0983
C33F10.8	C33F10.8	8.56348	3.0982
F37H8.6	F37H8.6	8.5586	3.09738
B0393.5	B0393.5	8.54401	3.09491
C52E2.6	fbxb-97	8.50487	3.08829
K01A11.4	spe-41	8.49944	3.08737
C56G3.2	C56G3.2	8.49528	3.08666
F35H10.10	F35H10.10	8.49297	3.08627
F32D1.11	F32D1.11	8.46529	3.08156
T20G5.5	epac-1	8.43647	3.07664
C46F4.2	acs-17	8.39251	3.0691
Y37B11A.1	cutl-23	8.3699	3.06521
T27E4.2	hsp-16.11	8.36353	3.06411
Y39G10AR.15	Y39G10AR.15	8.35966	3.06344
F08B4.2	cdh-5	8.347	3.06126
JC8.16	JC8.16	8.34607	3.0611
ZK1290.5	ZK1290.5	8.34224	3.06044
ZK1053.6	ZK1053.6	8.32839	3.05804
Y71F9AR.2	Y71F9AR.2	8.32097	3.05675
Y46H3A.3	hsp-16.2	8.32045	3.05666
W03D2.1	pqn-75	8.30485	3.05395
F59G1.4	F59G1.4	8.27989	3.04961
Y8G1A.1	math-46	8.2731	3.04843
F28C6.10	F28C6.10	8.26833	3.0476
C40A11.8	C40A11.8	8.25292	3.04491
T22B11.4	T22B11.4	8.2317	3.04119
R01H10.6	bbs-5	8.20223	3.03602
JC8.12	JC8.12	8.19064	3.03398
T13H5.1	T13H5.1	8.16682	3.02978
C54D2.2	C54D2.2	8.12363	3.02213
F53G2.8	F53G2.8	8.10058	3.01803
B0228.5	trx-1	8.05856	3.01052
T06E6.4	sri-7	7.96678	2.994
B0281.6	B0281.6	7.92633	2.98665
F58H7.5	F58H7.5	7.90046	2.98194
Y71A12B.10	Y71A12B.10	7.90038	2.98192
F09E8.6	nas-14	7.89108	2.98022
ZC334.3	ins-24	7.87538	2.97735
T07H6.5	lev-9	7.8616	2.97482
F53G2.2	F53G2.2	7.86085	2.97468
F32A7.2	srw-93	7.83924	2.97071
F21C10.3	F21C10.3	7.82804	2.96865
F18C12.1	che-3	7.76733	2.95742
C17F4.8	C17F4.8	7.7647	2.95693
F59H6.2	F59H6.2	7.72239	2.94905
R03D7.3	R03D7.3	7.67783	2.9407
K07G5.3	K07G5.3	7.66964	2.93916
C09G1.5	C09G1.5	7.65179	2.9358
T01C4.2	odr-2	7.57415	2.92108
Y53F4B.12	Y53F4B.12	7.56653	2.91963
Y51H7C.13	Y51H7C.13	7.5469	2.91588
F13E6.6	rhgf-1	7.49526	2.90598
T05G5.2	hlh-4	7.49314	2.90557
F58E1.3	fbxb-26	7.47397	2.90188
R11F4.3	R11F4.3	7.42408	2.89221
F59F5.7	F59F5.7	7.40887	2.88925
F54F7.6	F54F7.6	7.3938	2.88632
M03A1.3	M03A1.3	7.38797	2.88518
R10E11.7	srxa-10	7.38199	2.88401
F45E4.3	F45E4.3	7.36625	2.88093
B0412.2	daf-7	7.35121	2.87798
F13D2.4	F13D2.4	7.29614	2.86713
F15B9.3	far-5	7.29295	2.8665
C18A11.5	xol-1	7.29189	2.86629
F41D9.1	tbc-18	7.24539	2.85706
Y37E11AL.5	Y37E11AL.5	7.21888	2.85178
F57C9.6	F57C9.6	7.21298	2.8506
R07C3.13	R07C3.13	7.21149	2.8503
C13E3.1	C13E3.1	7.20609	2.84922
T07E3.6	pdf-1	7.19386	2.84677
Y53F4B.24	Y53F4B.24	7.15516	2.83898
F54G8.4	nhl-1	7.15191	2.83833
T12A2.16	hot-4	7.13558	2.83503
Y24F12A.4	Y24F12A.4	7.07066	2.82185
ZC178.1	ZC178.1	7.065	2.82069
R02C2.2	kin-34	7.05359	2.81836
W03D2.9	W03D2.9	7.04329	2.81625
F19B10.5	F19B10.5	7.03296	2.81413
ZC443.4	ZC443.4	7.01452	2.81034
K01A2.11	cbn-1	6.98729	2.80473
B0496.3	unc-82	6.9785	2.80292
ZK1067.2	ZK1067.2	6.97815	2.80284
W02H5.7	sknr-1	6.97676	2.80256
T23H2.2	snt-4	6.97082	2.80133
Y40H4A.1	gar-3	6.93823	2.79457
ZK970.1	ZK970.1	6.92698	2.79223
ZK54.1	ZK54.1	6.92331	2.79146
F16G10.10	F16G10.10	6.90574	2.7878
K09B11.10	K09B11.10	6.9033	2.78729
Y22F5A.3	ric-4	6.90168	2.78695
Y39E4B.14	Y39E4B.14	6.90147	2.7869
F58E1.11	fbxc-21	6.8834	2.78312
C32B5.5	fbxc-14	6.87565	2.7815
F40F9.10	F40F9.10	6.85714	2.77761
C36F7.16	C36F7.16	6.8534	2.77682
C32B5.14	fbxc-18	6.82905	2.77168
C07G1.11	C07G1.11	6.80783	2.76719
ZK909.3	ZK909.3	6.78353	2.76204
ZK287.4	ZK287.4	6.75136	2.75518
T26E3.8	T26E3.8	6.74506	2.75383
H04D03.4	H04D03.4	6.69177	2.74239
C29F7.6	C29F7.6	6.68453	2.74083
D1037.5	D1037.5	6.6757	2.73892
H16D19.5	H16D19.5	6.62308	2.7275
F42A9.9	F42A9.9	6.57542	2.71708
Y105C5B.20	Y105C5B.20	6.54968	2.71142
Y48B6A.5	Y48B6A.5	6.5422	2.70978
W08F4.12	W08F4.12	6.51032	2.70273
T06A10.2	T06A10.2	6.47976	2.69594
ZK596.2	ZK596.2	6.47512	2.69491
C24H12.8	C24H12.8	6.46238	2.69206
C17E7.6	nhr-158	6.44683	2.68859
F56C11.2	ptr-11	6.44037	2.68714
B0218.1	faah-1	6.42325	2.6833
T10H10.1	hum-6	6.42074	2.68274
Y75B8A.10	Y75B8A.10	6.38637	2.675
K01A2.1	sgcb-1	6.35279	2.66739
D2063.4	D2063.4	6.35007	2.66677
R10E4.3	R10E4.3	6.33795	2.66402
Y18D10A.8	Y18D10A.8	6.33057	2.66233
R07H5.4	sdz-27	6.29863	2.65504
ZK596.3	ZK596.3	6.27323	2.64921
ZK675.3	ZK675.3	6.24671	2.6431
ZK337.2	ZK337.2	6.23957	2.64145
C53C11.3	ptr-5	6.19963	2.63218
R11H6.3	glb-22	6.19779	2.63175
R13H4.1	nph-4	6.19029	2.63001
T11B7.3	col-118	6.17151	2.62562
F45C12.5	fbxb-11	6.16012	2.62296
R151.1	R151.1	6.15866	2.62262
C50H2.6	C50H2.6	6.10365	2.60967
Y39A1B.2	ptr-19	6.09849	2.60845
C27B7.7	C27B7.7	6.08553	2.60538
C06A5.12	C06A5.12	6.07324	2.60247
C44E12.3	twk-17	6.07312	2.60244
C29E6.5	nhr-43	6.04229	2.59509
Y113G7A.10	spe-19	5.99519	2.58381
ZK1290.13	ZK1290.13	5.98916	2.58235
Y54G11A.4	Y54G11A.4	5.98539	2.58144
C27F2.1	C27F2.1	5.97385	2.57866
T04D3.2	sdz-30	5.9642	2.57633
K02E2.2	grd-11	5.96376	2.57622
F40F8.8	arrd-6	5.90886	2.56288
C08F1.8	C08F1.8	5.90341	2.56155
F47A4.3	rrc-1	5.8994	2.56057
T11B7.2	T11B7.2	5.89923	2.56053
C33G8.10	nhr-162	5.8932	2.55905
F58A4.14	F58A4.14	5.89274	2.55894
C38H2.1	tbc-8	5.87026	2.55342
Y54E2A.1	Y54E2A.1	5.86989	2.55333
M79.4	flp-19	5.8385	2.5456
C35E7.2	C35E7.2	5.83257	2.54413
C49C8.5	C49C8.5	5.82076	2.54121
K09E3.5	K09E3.5	5.81445	2.53964
K10G9.1	vglu-2	5.81365	2.53944
Y24D9A.6	Y24D9A.6	5.81284	2.53924
Y24F12A.3	Y24F12A.3	5.80905	2.5383
T01C4.1	T01C4.1	5.79602	2.53506
T26H2.8	srr-2	5.79499	2.53481
Y43D4A.5	Y43D4A.5	5.77603	2.53008
F47G9.4	F47G9.4	5.77283	2.52928
Y32G9B.1	Y32G9B.1	5.7488	2.52326
F21F8.11	F21F8.11	5.74867	2.52323
F40G9.18	F40G9.18	5.74287	2.52177
D2096.6	D2096.6	5.73343	2.5194
C14C11.8	pqn-13	5.71424	2.51456
F49F1.7	F49F1.7	5.69553	2.50983
T19H12.5	srd-32	5.68408	2.50693
F09A5.2	F09A5.2	5.67844	2.5055
Y73B3A.13	Y73B3A.13	5.6761	2.5049
C35E7.1	vet-2	5.66322	2.50162
T22C8.4	T22C8.4	5.65689	2.50001
F48F5.2	F48F5.2	5.65643	2.49989
F45G2.2	F45G2.2	5.64389	2.49669
F42E11.1	pgp-4	5.64113	2.49598
Y54G2A.25	lad-2	5.62048	2.49069
T28B8.5	del-4	5.6106	2.48815
Y27F2A.6	Y27F2A.6	5.58819	2.48238
F22D3.4	F22D3.4	5.57615	2.47927
T07A5.3	vglu-3	5.55978	2.47503
R07C3.6	fbxc-28	5.54137	2.47024
K02A2.3	kcc-3	5.53966	2.4698
T20G5.4	T20G5.4	5.50558	2.46089
T23C6.5	T23C6.5	5.48282	2.45492
T28D9.7	T28D9.7	5.47727	2.45346
F13D12.9	F13D12.9	5.42846	2.44054
C06A5.2	C06A5.2	5.42095	2.43855
C56G3.1	C56G3.1	5.40374	2.43396
F41G3.12	agr-1	5.40335	2.43385
R11G10.1	avr-15	5.39784	2.43238
F44E5.5	F44E5.5	5.38246	2.42826
W06A11.1	W06A11.1	5.36601	2.42385
F26D10.11	F26D10.11	5.34941	2.41938
B0034.3	casy-1	5.34597	2.41845
C50B6.14	nhr-129	5.33518	2.41554
T27E9.9	acc-4	5.29933	2.40581
C29A12.4	nrx-1	5.2921	2.40384
H19J13.1	otpl-8	5.2902	2.40332
C52E2.3	C52E2.3	5.28401	2.40163
F59B2.15	F59B2.15	5.27369	2.39881
F45D3.2	F45D3.2	5.23184	2.38732
F07E5.6	fbxb-36	5.22563	2.3856
W02D9.10	W02D9.10	5.21503	2.38268
F54C1.5	dyf-1	5.2136	2.38228
C48A7.1	egl-19	5.19711	2.37771
F28F8.7	F28F8.7	5.19298	2.37656
Y56A3A.14	sdz-33	5.18617	2.37467
F53G12.8	F53G12.8	5.16926	2.36996
C25B8.6	nhr-120	5.16865	2.36979
ZC132.3	ZC132.3	5.16301	2.36821
M03E7.4	M03E7.4	5.15787	2.36678
K11D9.8	K11D9.8	5.14929	2.36437
C01G12.4	wee-1.2	5.14357	2.36277
C01G12.7	C01G12.7	5.1353	2.36045
F22E5.18	sri-59	5.13327	2.35988
F58E1.2	fbxb-25	5.11912	2.35589
C02H7.1	dyf-11	5.1085	2.3529
ZK520.3	dyf-2	5.09259	2.3484
ZK430.5	ZK430.5	5.08416	2.34601
ZK430.8	mlt-7	5.0678	2.34136
T12C9.3	twk-2	5.06237	2.33981
C29F3.1	ech-1	5.04419	2.33462
B0024.3	B0024.3	5.03484	2.33194
C33D9.8	C33D9.8	5.03447	2.33184
T19C3.6	T19C3.6	5.02125	2.32805
R06A4.6	sdz-26	4.99958	2.32181
F49E12.4	ubc-24	4.99174	2.31954
W01D2.3	W01D2.3	4.97122	2.3136
F21D9.1	F21D9.1	4.93919	2.30428
F49E12.5	sra-13	4.92753	2.30086
M151.4	M151.4	4.92588	2.30038
C12D5.7	cyp-33A1	4.92491	2.3001
Y67D8C.4	Y67D8C.4	4.90128	2.29316
CC4.2	nlp-15	4.89149	2.29027
F34D6.1	F34D6.1	4.88264	2.28766
Y113G7A.2	Y113G7A.2	4.86296	2.28183
ZC328.1	cuti-1	4.85191	2.27855
C33C12.5	fbxb-38	4.8502	2.27804
F26D11.10	inx-4	4.83908	2.27473
C32B5.16	sdz-4	4.82699	2.27112
F53G12.3	duox-2	4.82544	2.27066
T03D8.6	T03D8.6	4.80921	2.2658
F48E3.2	F48E3.2	4.80441	2.26436
T01G5.8	T01G5.8	4.79886	2.26269
C18D4.6	C18D4.6	4.79436	2.26134
T11F9.13	T11F9.13	4.79015	2.26007
W07B8.3	W07B8.3	4.78797	2.25941
T22F7.4	T22F7.4	4.78659	2.259
F35C11.6	F35C11.6	4.7838	2.25816
C09H10.9	C09H10.9	4.76706	2.2531
ZC204.11	btb-13	4.76668	2.25299
F55C9.13	fbxb-63	4.76007	2.25098
T26E3.11	T26E3.11	4.75692	2.25003
Y43C5B.3	Y43C5B.3	4.74499	2.24641
B0207.5	B0207.5	4.74436	2.24621
C18H2.1	C18H2.1	4.73777	2.24421
B0047.1	bath-20	4.72702	2.24093
W08F4.11	W08F4.11	4.72436	2.24012
F48E3.8	F48E3.8	4.72076	2.23902
F43G6.5	F43G6.5	4.71952	2.23864
F17E5.1	lin-2	4.71868	2.23838
C05D11.4	let-756	4.70654	2.23467
ZC204.10	fbxb-16	4.70273	2.2335
ZK287.8	her-1	4.70144	2.2331
W04A8.9	W04A8.9	4.69979	2.2326
Y75B7AL.3	snt-3	4.67668	2.22548
T01E8.1	T01E8.1	4.6686	2.22299
F36H5.11	fbxb-12	4.66815	2.22285
F35G2.16	F35G2.16	4.65226	2.21793
Y54E10BR.7	mod-5	4.65139	2.21766
Y48B6A.4	eat-2	4.63009	2.21104
C36H8.3	flp-9	4.62298	2.20882
H23N18.2	ugt-14	4.62052	2.20806
F58E1.8	fbxb-18	4.60292	2.20255
F40E10.4	slt-1	4.60276	2.2025
T13B5.1	snf-3	4.5904	2.19862
F14E5.5	lips-10	4.57123	2.19258
F56C11.6	F56C11.6	4.55316	2.18687
T27E4.1	T27E4.1	4.53511	2.18114
Y46H3A.2	hsp-16.41	4.53158	2.18001
F20B6.3	mrp-6	4.52983	2.17946
F19B10.11	F19B10.11	4.52945	2.17934
R07A4.4	R07A4.4	4.51563	2.17493
F14D12.1	F14D12.1	4.49398	2.16799
C33G3.3	lgc-21	4.49371	2.16791
C03B1.1	C03B1.1	4.4931	2.16771
Y56A3A.15	fbxb-24	4.49151	2.1672
F57G9.3	F57G9.3	4.48673	2.16566
C01G12.8	catp-4	4.46282	2.15796
K05B2.4	K05B2.4	4.46077	2.15729
F44E5.4	F44E5.4	4.44089	2.15085
T27C4.2	T27C4.2	4.43768	2.14981
F36A4.8	ttr-20	4.43349	2.14844
D1009.3	D1009.3	4.43056	2.14749
F14B6.3	F14B6.3	4.41429	2.14218
Y47D7A.8	skr-14	4.40207	2.13818
K09C4.3	hsp-2	4.39532	2.13597
F25C8.3	unc-80	4.38871	2.1338
Y73F8A.5	Y73F8A.5	4.38659	2.1331
Y57G11C.22	Y57G11C.22	4.38441	2.13238
ZK328.6	ZK328.6	4.3646	2.12585
T10B10.4	T10B10.4	4.31969	2.11093
Y75B8A.12	osm-12	4.30995	2.10767
Y18D10A.27	Y18D10A.27	4.30898	2.10735
Y113G7B.8	fbxb-59	4.30531	2.10612
Y110A7A.3	unc-63	4.2909	2.10128
R13A5.9	R13A5.9	4.29053	2.10116
F09E5.12	F09E5.12	4.28873	2.10055
F10E7.1	F10E7.1	4.2867	2.09987
F23H12.5	F23H12.5	4.28587	2.09959
Y39B6A.48	hot-2	4.28361	2.09883
W03B1.8	oac-52	4.27206	2.09493
F14E5.4	acp-2	4.25929	2.09061
Y42A5A.1	Y42A5A.1	4.25525	2.08924
M117.7	M117.7	4.23742	2.08319
K04G11.2	sel-7	4.23192	2.08131
F28C1.2	egl-10	4.22426	2.0787
Y105C5B.29	hlh-32	4.21218	2.07457
F53H4.6	F53H4.6	4.21207	2.07453
F21A3.7	lgc-31	4.20983	2.07376
C32E12.4	C32E12.4	4.20057	2.07059
C27H6.1	unc-41	4.19774	2.06961
F55A4.10	cutl-21	4.1954	2.06881
C26C6.7	glb-8	4.18591	2.06554
T04D1.2	T04D1.2	4.18289	2.0645
R12B2.1	sma-4	4.18224	2.06428
F35B12.4	F35B12.4	4.16929	2.0598
F25H5.10	F25H5.10	4.1684	2.05949
F25B3.5	F25B3.5	4.16572	2.05857
C52A11.4	mpz-1	4.15127	2.05355
W01A11.5	cpt-6	4.14946	2.05292
M117.1	M117.1	4.13217	2.0469
M05D6.4	lact-4	4.12226	2.04343
F17C11.4	F17C11.4	4.11287	2.04014
K03H9.6	K03H9.6	4.09268	2.03305
C04F12.9	rnh-1.3	4.08848	2.03157
R11E3.5	nhr-104	4.08496	2.03032
Y11D7A.4	rab-28	4.07195	2.02572
F53H4.5	F53H4.5	4.0645	2.02308
B0228.4	cpna-2	4.0642	2.02297
T13H5.3	T13H5.3	4.05132	2.01839
F45H11.4	mgl-2	4.04991	2.01789
F52B10.6	F52B10.6	4.04251	2.01525
R11A5.3	R11A5.3	4.03774	2.01355
F44E2.4	F44E2.4	4.03422	2.01229
F37D6.6	tag-68	4.01716	2.00618
Y57A10A.9	tag-276	4.01349	2.00486
F02C12.5	cyp-13B1	4.00928	2.00334
T04D3.3	pde-1	3.99889	1.9996
F23F1.6	F23F1.6	3.99348	1.99764
C54G4.4	C54G4.4	3.99288	1.99743
B0212.4	B0212.4	3.99126	1.99685
C50F2.7	C50F2.7	3.9849	1.99454
EGAP2.1	EGAP2.1	3.97001	1.98914
K04G2.10	K04G2.10	3.96034	1.98562
F57H12.7	mec-17	3.95512	1.98372
W05B5.3	nhr-85	3.94965	1.98173
C32D5.7	C32D5.7	3.94639	1.98054
F11A6.3	F11A6.3	3.94479	1.97995
C53B4.7	bre-1	3.92965	1.9744
K10F12.3	pll-1	3.92704	1.97344
ZC204.3	btb-12	3.92409	1.97236
F37A4.4	F37A4.4	3.91791	1.97008
F55B12.5	nrf-5	3.90736	1.9662
F56B3.10	gst-40	3.88961	1.95963
C13C4.3	nhr-136	3.88744	1.95882
ZK938.2	arrd-4	3.87771	1.9552
H16O14.1	kcc-2	3.87131	1.95282
F07H5.2	sgn-1	3.86906	1.95198
F58E1.9	fbxb-19	3.86167	1.94923
T01G5.1	T01G5.1	3.85112	1.94528
K09C8.1	pbo-4	3.84669	1.94362
K10G9.2	K10G9.2	3.84506	1.943
W08E3.4	W08E3.4	3.8423	1.94197
T09F5.12	T09F5.12	3.83365	1.93872
T02G6.10	T02G6.10	3.79505	1.92412
T13G4.3	T13G4.3	3.79062	1.92243
R01E6.7	R01E6.7	3.78866	1.92169
K01A2.10	K01A2.10	3.78678	1.92097
M01E5.6	sepa-1	3.7862	1.92075
F52B11.6	ins-34	3.77707	1.91727
F26H11.4	F26H11.4	3.77414	1.91615
F20C5.2	klp-11	3.749	1.90651
Y71H2AM.10	Y71H2AM.10	3.74029	1.90315
F26D2.15	F26D2.15	3.72156	1.89591
Y41G9A.1	osm-5	3.72122	1.89578
F35D11.11	dyf-14	3.71974	1.8952
H24K24.2	H24K24.2	3.71394	1.89295
C02F5.10	C02F5.10	3.71378	1.89289
Y45G5AM.5	Y45G5AM.5	3.7105	1.89161
Y35H6.3	Y35H6.3	3.70794	1.89062
F43D9.1	F43D9.1	3.70688	1.89021
C38D4.1	C38D4.1	3.70294	1.88867
F18A11.8	F18A11.8	3.70283	1.88863
F12B6.1	abt-2	3.70125	1.88801
T24E12.11	T24E12.11	3.70016	1.88759
R02C2.6	R02C2.6	3.69045	1.8838
Y57G11C.18	Y57G11C.18	3.68355	1.8811
F01G4.4	F01G4.4	3.67273	1.87685
Y53G8B.2	Y53G8B.2	3.66749	1.87479
ZK524.2	unc-13	3.66703	1.87461
C55B7.4	acdh-1	3.66343	1.8732
F29A7.2	fbxb-107	3.6626	1.87287
C01A2.7	nlp-38	3.66034	1.87198
Y48B6A.8	ace-3	3.6377	1.86303
H19M22.3	H19M22.3	3.63452	1.86177
Y67A10A.9	Y67A10A.9	3.6299	1.85993
F28E10.1	F28E10.1	3.62364	1.85744
F08B1.3	F08B1.3	3.61644	1.85457
Y47G6A.5	Y47G6A.5	3.60759	1.85103
F19H8.4	mltn-9	3.60545	1.85018
W08D2.1	egl-20	3.60206	1.84882
C43D7.11	C43D7.11	3.59922	1.84769
Y57G11C.37	Y57G11C.37	3.59893	1.84757
R08C7.13	fbxb-75	3.58912	1.84363
ZK354.3	ZK354.3	3.58108	1.84039
K05F1.6	K05F1.6	3.57426	1.83765
Y38F1A.3	ptr-18	3.57225	1.83683
ZK250.5	math-47	3.57052	1.83613
F08D12.11	fbxb-111	3.56351	1.8333
Y24D9A.5	Y24D9A.5	3.55721	1.83075
F25E5.6	nhr-141	3.55068	1.8281
C13C12.2	C13C12.2	3.54283	1.8249
ZK488.2	nhr-90	3.53912	1.82339
C52D10.6	skr-12	3.52936	1.81941
C33C12.3	C33C12.3	3.52347	1.817
T23F2.2	T23F2.2	3.51378	1.81302
Y38H6C.16	Y38H6C.16	3.51325	1.81281
F52C6.14	F52C6.14	3.51046	1.81166
H09G03.2	frm-8	3.51001	1.81147
R52.1	sdz-28	3.50525	1.80952
H32C10.1	H32C10.1	3.49291	1.80443
C35E7.3	C35E7.3	3.49068	1.80351
T01B6.3	aakg-4	3.48993	1.8032
E03A3.5	E03A3.5	3.48119	1.79958
F08B1.2	gcy-12	3.46903	1.79453
K05C4.11	K05C4.11	3.46338	1.79218
F43C1.1	F43C1.1	3.44871	1.78606
F32B6.9	F32B6.9	3.44824	1.78586
ZK250.6	math-48	3.44786	1.7857
H27C11.1	nhr-97	3.4384	1.78174
Y54G2A.50	Y54G2A.50	3.43273	1.77935
Y57G11C.8	Y57G11C.8	3.41148	1.7704
Y57A10B.1	Y57A10B.1	3.40772	1.76881
D2092.4	D2092.4	3.40602	1.76809
F36H5.7	str-179	3.40524	1.76776
Y56A3A.10	fbxb-22	3.39999	1.76553
Y15E3A.1	nhr-91	3.39792	1.76465
F57B7.2	F57B7.2	3.3977	1.76456
F53A2.1	F53A2.1	3.38512	1.75921
F53C3.6	F53C3.6	3.37494	1.75486
C05C9.3	C05C9.3	3.37244	1.75379
R10E9.1	msi-1	3.36795	1.75187
T12D8.4	arrd-17	3.36646	1.75123
C06A8.9	glr-4	3.36584	1.75097
F59C12.4	F59C12.4	3.36372	1.75006
F56C11.1	bli-3	3.35868	1.7479
H11E01.3	H11E01.3	3.3549	1.74627
R08C7.9	fbxb-74	3.35126	1.7447
C30D11.1	unc-103	3.34909	1.74377
R04A9.6	R04A9.6	3.34894	1.7437
Y48G1BM.6	Y48G1BM.6	3.34573	1.74232
C49F5.2	set-6	3.34232	1.74085
Y50E8A.5	Y50E8A.5	3.32039	1.73135
R02F2.8	R02F2.8	3.30891	1.72636
M60.6	M60.6	3.30891	1.72635
T02G6.5	T02G6.5	3.30636	1.72524
W09C5.5	dkf-1	3.30266	1.72363
T05D4.3	T05D4.3	3.29353	1.71964
T20G5.15	T20G5.15	3.29155	1.71877
D1081.6	D1081.6	3.29047	1.71829
T25G12.11	T25G12.11	3.28559	1.71615
W04G3.1	lpr-6	3.2832	1.7151
F11A6.2	scrm-4	3.28186	1.71451
C50F4.5	his-41	3.27828	1.71294
T13H5.6	T13H5.6	3.27718	1.71246
F08D12.10	sdz-9	3.27609	1.71198
F45C12.13	fbxb-48	3.2676	1.70823
Y49C4A.8	ugt-29	3.26714	1.70803
K09A11.1	K09A11.1	3.26069	1.70518
Y105C5B.12	sams-2	3.24815	1.69962
ZK994.3	pxn-1	3.24139	1.69661
W09C2.3	mca-1	3.21849	1.68638
ZC443.3	ZC443.3	3.21634	1.68542
T24A6.8	nhr-221	3.21509	1.68486
C46H11.11	fhod-1	3.21162	1.6833
C05E4.14	srh-2	3.20639	1.68095
F14B6.1	sdz-14	3.19477	1.67571
K12H6.11	set-13	3.18658	1.67201
W06H8.15	W06H8.15	3.18007	1.66906
ZC373.4	ZC373.4	3.17439	1.66648
C32C4.1	C32C4.1	3.16402	1.66176
C30G12.6	C30G12.6	3.16251	1.66107
F12F6.8	F12F6.8	3.15642	1.65829
T24A11.3	toh-1	3.15215	1.65633
M03A8.4	gei-15	3.15172	1.65614
F53F4.5	fmo-4	3.14793	1.6544
ZK1320.10	nlp-11	3.14776	1.65433
R13H4.5	R13H4.5	3.13943	1.6505
F19H8.2	F19H8.2	3.13644	1.64913
C32E8.7	ric-19	3.10482	1.63451
ZC477.9	deb-1	3.09723	1.63098
Y53F4B.25	Y53F4B.25	3.09396	1.62945
Y18D10A.4	Y18D10A.4	3.08827	1.6268
ZC328.2	ZC328.2	3.08021	1.62303
R07C3.1	clec-43	3.07827	1.62212
F58G6.5	nhr-34	3.07365	1.61995
K01D12.13	cdr-7	3.07331	1.61979
Y37A1A.2	Y37A1A.2	3.0636	1.61523
F16G10.11	F16G10.11	3.05759	1.6124
F54F7.5	mes-1	3.05351	1.61047
T16G12.4	T16G12.4	3.05119	1.60937
Y53G8AM.8	Y53G8AM.8	3.05013	1.60887
F35F10.12	arrd-19	3.04617	1.607
ZC239.6	ZC239.6	3.03435	1.60139
Y38H6C.10	fbxa-149	3.03117	1.59987
B0391.9	fbxa-139	3.03041	1.59951
K10C2.5	grl-6	3.02999	1.59931
K11D12.4	cpt-4	3.02825	1.59848
Y71H2B.8	Y71H2B.8	3.01106	1.59027
F53C3.3	F53C3.3	3.00947	1.58951
Y48G1BL.1	Y48G1BL.1	3.00699	1.58832
Y18D10A.18	fbxa-121	3.00552	1.58761
R151.5	dpy-31	3.00084	1.58537
C33D9.1	exc-5	3.0004	1.58515
F19C7.3	F19C7.3	2.9959	1.58299
C52D10.8	skr-13	2.98104	1.57582
ZC101.1	ZC101.1	2.98068	1.57564
F54E2.3	ketn-1	2.95029	1.56086
K02E10.6	K02E10.6	2.94105	1.55633
R52.10	sdz-29	2.93851	1.55509
T10E9.3	T10E9.3	2.9273	1.54957
K02B9.2	meg-2	2.92506	1.54847
Y69A2AR.5	daao-1	2.92459	1.54823
D1014.1	sul-2	2.92012	1.54603
C30G12.1	C30G12.1	2.91587	1.54393
F27E5.3	F27E5.3	2.91515	1.54357
B0303.14	B0303.14	2.91215	1.54209
F08D12.9	sdz-10	2.91136	1.54169
F15E6.1	set-9	2.91132	1.54168
C51E3.7	egl-3	2.9058	1.53894
C30F12.6	nmur-4	2.8997	1.53591
C40C9.5	nlg-1	2.89504	1.53358
C09B8.5	C09B8.5	2.88505	1.5286
C06C6.5	nhr-50	2.87439	1.52326
T01H8.2	T01H8.2	2.87407	1.5231
D2089.3	D2089.3	2.85439	1.51318
R09F10.8	R09F10.8	2.85392	1.51294
F23F12.8	F23F12.8	2.85303	1.51249
F09G8.2	crn-7	0.348364	-1.52133
Y43B11AR.1	Y43B11AR.1	0.345831	-1.53186
F41A4.1	cutl-28	0.342866	-1.54428
F25F8.2	glc-2	0.342258	-1.54684
C14F11.5	hsp-43	0.338275	-1.56373
C50F7.10	C50F7.10	0.333466	-1.58439
F01D5.7	F01D5.7	0.33093	-1.5954
C43C3.3	dyf-7	0.329723	-1.60067
C33G3.6	C33G3.6	0.326578	-1.6145
Y18H1A.9	Y18H1A.9	0.32617	-1.6163
Y73E7A.1	Y73E7A.1	0.326064	-1.61677
F55H12.6	ztf-26	0.324819	-1.62229
T08B1.3	alh-5	0.324819	-1.62229
D2005.5	drh-3	0.320074	-1.64352
Y38H8A.1	Y38H8A.1	0.317022	-1.65735
T14G8.1	chd-3	0.316072	-1.66167
C23H5.8	C23H5.8	0.311598	-1.68224
C42C1.13	C42C1.13	0.31087	-1.68562
T10A3.1	unc-10	0.3108	-1.68594
C17C3.3	C17C3.3	0.306436	-1.70634
Y39A3CR.4	ddp-1	0.30198	-1.72748
F38B6.4	F38B6.4	0.300947	-1.73242
F22A3.5	ceh-60	0.298864	-1.74244
F59D6.1	F59D6.1	0.295931	-1.75667
F28F8.4	fbxa-95	0.295111	-1.76067
Y77E11A.15	col-106	0.294752	-1.76243
Y41D4B.27	nhr-146	0.294709	-1.76264
ZK721.2	unc-27	0.294347	-1.76441
T27A10.6	T27A10.6	0.29148	-1.77853
C34C12.6	C34C12.6	0.290475	-1.78352
F25H2.5	F25H2.5	0.290417	-1.7838
B0286.3	B0286.3	0.287724	-1.79724
Y18H1A.7	Y18H1A.7	0.286933	-1.80121
F54F11.2	F54F11.2	0.28625	-1.80465
B0250.7	B0250.7	0.285129	-1.81031
C44E4.8	C44E4.8	0.284708	-1.81245
Y40D12A.2	Y40D12A.2	0.283503	-1.81856
K02D7.3	col-101	0.281115	-1.83077
C44F1.1	C44F1.1	0.279496	-1.8391
T20F5.2	pbs-4	0.279388	-1.83966
C32E8.3	C32E8.3	0.273826	-1.86867
Y41C4A.16	col-95	0.273606	-1.86983
F38B2.1	ifa-1	0.272878	-1.87367
K11H12.5	K11H12.5	0.271594	-1.88048
F15E6.6	F15E6.6	0.271227	-1.88243
C05C10.2	C05C10.2	0.27122	-1.88246
F59H6.12	btb-4	0.269013	-1.89425
Y71F9AL.8	Y71F9AL.8	0.267944	-1.9
W07E6.5	W07E6.5	0.26772	-1.9012
W02D7.5	W02D7.5	0.267411	-1.90287
T02C12.1	hum-5	0.266539	-1.90758
C44E4.3	C44E4.3	0.266004	-1.91048
B0213.4	nlp-29	0.264893	-1.91652
T15B7.3	col-143	0.263657	-1.92326
H03A11.2	H03A11.2	0.259772	-1.94468
F11A5.9	F11A5.9	0.25912	-1.94831
T14B4.6	dpy-2	0.258916	-1.94945
F59A3.2	F59A3.2	0.255288	-1.9698
R06B9.3	arrd-13	0.254575	-1.97384
ZC376.2	ZC376.2	0.252675	-1.98464
B0252.3	B0252.3	0.248998	-2.00579
Y50D4B.2	Y50D4B.2	0.248528	-2.00852
F54D5.1	pcs-1	0.247311	-2.0156
Y39B6A.16	Y39B6A.16	0.246267	-2.02171
C16A11.4	C16A11.4	0.24332	-2.03908
C09G5.5	col-80	0.242359	-2.04478
Y71H2AM.16	pho-9	0.24138	-2.05062
Y71H2AM.15	Y71H2AM.15	0.240694	-2.05473
F57B1.4	col-160	0.240092	-2.05834
C23F12.4	C23F12.4	0.24001	-2.05883
C46A5.5	C46A5.5	0.239992	-2.05894
Y95B8A.10	pde-6	0.237951	-2.07127
F20A1.9	F20A1.9	0.236035	-2.08293
Y43F8C.3	Y43F8C.3	0.23533	-2.08724
C05D2.8	C05D2.8	0.232803	-2.10282
ZK632.9	ZK632.9	0.232169	-2.10675
T06C12.4	fbxa-197	0.228942	-2.12695
Y60A3A.8	Y60A3A.8	0.228657	-2.12874
K03A1.2	K03A1.2	0.221261	-2.17618
T10B5.7	T10B5.7	0.219651	-2.18671
Y37H2A.4	fbxa-107	0.219299	-2.18903
K05B2.3	ifa-4	0.218838	-2.19206
F36H12.2	F36H12.2	0.217243	-2.20262
W02D7.4	W02D7.4	0.216478	-2.20771
C18E3.8	hop-1	0.215668	-2.21311
F59H6.1	bath-19	0.21494	-2.21799
F56B3.1	col-103	0.214725	-2.21944
C03D6.1	C03D6.1	0.214447	-2.22131
C08F11.8	ugt-22	0.21228	-2.23596
Y45F10B.13	Y45F10B.13	0.207893	-2.26609
R11H6.1	pes-9	0.207287	-2.2703
ZK945.1	lact-2	0.206383	-2.2766
Y77E11A.12	Y77E11A.12	0.205103	-2.28558
C25E10.12	C25E10.12	0.205068	-2.28583
C50F4.8	C50F4.8	0.202503	-2.30399
W01A8.8	W01A8.8	0.201986	-2.30767
T23G11.2	gna-2	0.200386	-2.31914
C25E10.9	swm-1	0.198731	-2.33111
C34F6.2	col-178	0.197047	-2.34339
T22F3.4	rpl-11.1	0.196763	-2.34547
W01B11.6	W01B11.6	0.196726	-2.34574
Y48G9A.9	Y48G9A.9	0.195403	-2.35548
Y73B6BL.38	puf-11	0.195384	-2.35561
F20B4.6	cgt-2	0.194877	-2.35936
ZK1127.7	cin-4	0.194829	-2.35972
B0218.6	clec-51	0.193114	-2.37248
ZK813.2	ZK813.2	0.192664	-2.37584
ZK899.1	ZK899.1	0.191608	-2.38377
W08A12.2	W08A12.2	0.189403	-2.40047
F15A2.1	col-184	0.188692	-2.40589
T14G12.2	aex-4	0.188614	-2.40649
Y47G6A.33	Y47G6A.33	0.187843	-2.4124
T04D3.8	T04D3.8	0.187299	-2.41659
C06C3.5	C06C3.5	0.186241	-2.42476
Y37H2A.12	Y37H2A.12	0.185819	-2.42803
Y55F3AM.7	egrh-2	0.185788	-2.42827
C10G8.8	C10G8.8	0.182286	-2.45573
Y43F8B.1	Y43F8B.1	0.182174	-2.45661
Y38C1AA.16	Y38C1AA.16	0.179786	-2.47565
W09G12.7	W09G12.7	0.179193	-2.48041
ZK228.4	ZK228.4	0.178295	-2.48766
Y22D7AL.15	Y22D7AL.15	0.177938	-2.49055
C49C3.9	C49C3.9	0.176708	-2.50056
ZC434.8	ZC434.8	0.17625	-2.50431
C34H4.3	tag-244	0.175315	-2.51198
F09F7.2	mlc-3	0.174618	-2.51773
F28F5.6	F28F5.6	0.174438	-2.51921
Y39G10AR.7	Y39G10AR.7	0.174344	-2.51999
W01B6.3	W01B6.3	0.172893	-2.53205
F15E11.12	F15E11.12	0.171625	-2.54267
Y51A2D.21	Y51A2D.21	0.171283	-2.54555
T25B6.2	T25B6.2	0.168479	-2.56936
F37B4.7	folt-2	0.168394	-2.57009
C15H9.9	C15H9.9	0.166742	-2.58431
C24G6.1	syp-2	0.16629	-2.58823
M01E11.5	cey-3	0.166275	-2.58836
F47F2.1	F47F2.1	0.164102	-2.60733
T01G6.7	nhr-55	0.163692	-2.61094
T08A9.11	ttr-59	0.162653	-2.62013
EEED8.13	EEED8.13	0.161395	-2.63133
F17C11.11	F17C11.11	0.16103	-2.6346
F07C4.7	grsp-4	0.160981	-2.63504
Y57A10B.3	btb-14	0.158523	-2.65723
T12C9.5	nhr-109	0.156002	-2.68037
T21E8.1	pgp-6	0.155599	-2.68409
C16C8.5	C16C8.5	0.153216	-2.70636
Y54G2A.3	Y54G2A.3	0.152886	-2.70947
F54C1.7	pat-10	0.152125	-2.71667
C29E4.7	gsto-1	0.151794	-2.71981
F27D4.8	F27D4.8	0.149989	-2.73707
Y34B4A.4	Y34B4A.4	0.149713	-2.73973
F46F11.2	cey-2	0.149613	-2.74069
T08A9.8	spp-4	0.149287	-2.74384
K03H6.2	K03H6.2	0.149116	-2.74549
Y42G9A.1	Y42G9A.1	0.148799	-2.74856
F55F3.3	nkb-3	0.148064	-2.75571
F22B3.4	F22B3.4	0.147072	-2.76541
C05D12.3	C05D12.3	0.146252	-2.77347
C27D9.1	C27D9.1	0.142324	-2.81275
C52B9.2	C52B9.2	0.142152	-2.8145
R01H2.3	egg-2	0.14165	-2.8196
F39E9.2	btb-16	0.141365	-2.82251
R03D7.6	gst-5	0.140948	-2.82676
W02D3.5	lbp-6	0.140786	-2.82843
W02A2.1	fat-2	0.138764	-2.84929
T24D1.3	T24D1.3	0.136717	-2.87074
F38A5.3	lec-11	0.134494	-2.89439
Y22D7AR.10	Y22D7AR.10	0.134147	-2.89811
C28C12.2	mesp-1	0.133691	-2.90302
C28C12.5	spp-8	0.133591	-2.90411
Y67D8C.8	cpg-9	0.13153	-2.92654
M6.1	ifc-2	0.130741	-2.93522
T26C12.6	clec-173	0.129038	-2.95413
C44C10.11	C44C10.11	0.128988	-2.95469
Y55F3AM.11	Y55F3AM.11	0.128572	-2.95935
F32H5.1	F32H5.1	0.1276	-2.9703
Y105E8A.4	ech-7	0.127482	-2.97164
F01E11.1	ugt-57	0.127256	-2.97419
F59D8.1	vit-3	0.124005	-3.01153
C03G6.15	cyp-35A2	0.123494	-3.01749
F59D8.2	vit-4	0.123493	-3.0175
K09A11.3	cyp-14A2	0.123231	-3.02057
C15C8.3	C15C8.3	0.122774	-3.02593
F55A12.10	F55A12.10	0.122417	-3.03012
T25C8.2	act-5	0.122321	-3.03126
C18H9.6	C18H9.6	0.121971	-3.03538
C34H4.2	C34H4.2	0.120601	-3.05169
F08H9.7	clec-56	0.120166	-3.0569
F32A5.3	F32A5.3	0.11959	-3.06383
T21E8.5	T21E8.5	0.119234	-3.06813
T01C3.3	T01C3.3	0.118846	-3.07283
F18G5.2	pes-8	0.11825	-3.08008
C06B3.6	C06B3.6	0.117599	-3.08805
H36L18.2	H36L18.2	0.117358	-3.09101
K12H4.7	K12H4.7	0.117246	-3.0924
C04F6.1	vit-5	0.115876	-3.10934
ZC455.9	srbc-44	0.114572	-3.12567
F53C11.1	F53C11.1	0.114125	-3.13131
F15E11.15	F15E11.15	0.113478	-3.13951
H34I24.2	H34I24.2	0.112956	-3.14617
ZK970.7	ZK970.7	0.111866	-3.16016
F40F12.7	F40F12.7	0.11163	-3.1632
C41G11.1	C41G11.1	0.110808	-3.17386
T27F2.4	T27F2.4	0.110318	-3.18026
B0496.7	valv-1	0.110133	-3.18268
Y44A6D.3	Y44A6D.3	0.108842	-3.19969
C35D10.14	clec-5	0.108681	-3.20183
K11D2.2	asah-1	0.108626	-3.20256
C24B9.3	C24B9.3	0.107446	-3.21831
Y60A3A.18	skr-4	0.106504	-3.23102
C42D8.2	vit-2	0.106291	-3.2339
F14D2.11	F14D2.11	0.105927	-3.23885
R09B5.6	hacd-1	0.105783	-3.24081
K09D9.2	cyp-35A3	0.105713	-3.24177
W03G1.7	asm-3	0.105431	-3.24563
F21H7.1	gst-22	0.104963	-3.25204
T01D3.6	T01D3.6	0.104779	-3.25458
Y51H4A.24	Y51H4A.24	0.103823	-3.26781
K07H8.6	vit-6	0.103531	-3.27187
T05A8.3	T05A8.3	0.102814	-3.28189
C52E4.1	cpr-1	0.102696	-3.28354
C18B2.3	C18B2.3	0.102431	-3.28728
F29G6.3	F29G6.3	0.102305	-3.28905
Y75B12B.1	Y75B12B.1	0.101713	-3.29743
ZK112.1	pcp-1	0.101244	-3.30408
W07B8.5	cpr-5	0.100872	-3.3094
F44F4.4	ptr-8	0.100044	-3.32129
Y4C6B.6	Y4C6B.6	0.0995197	-3.32887
R07B1.10	lec-8	0.0994447	-3.32996
C18B2.5	C18B2.5	0.0992646	-3.33258
K08F4.7	gst-4	0.0990801	-3.33526
D1086.11	D1086.11	0.0944801	-3.40385
B0365.6	clec-41	0.0935981	-3.41738
C35C5.9	C35C5.9	0.0931568	-3.42419
F53A9.8	F53A9.8	0.0931032	-3.42503
F22H10.6	F22H10.6	0.0922251	-3.4387
T24C2.5	T24C2.5	0.0921095	-3.44051
EEED8.4	EEED8.4	0.0908842	-3.45983
ZK455.4	asm-2	0.0901979	-3.47076
F09G2.5	lgc-39	0.0901518	-3.4715
D1086.10	D1086.10	0.0896563	-3.47945
B0393.9	B0393.9	0.0893955	-3.48365
C33D12.2	C33D12.2	0.0891434	-3.48773
B0302.5	B0302.5	0.0875993	-3.51294
T02G5.11	T02G5.11	0.0868357	-3.52557
T10H4.12	cpr-3	0.0867854	-3.5264
Y34B4A.6	Y34B4A.6	0.0867558	-3.5269
T08B1.1	T08B1.1	0.0854252	-3.54919
Y19D10B.7	Y19D10B.7	0.0849846	-3.55666
F57F5.1	F57F5.1	0.0838545	-3.57597
Y39H10B.2	Y39H10B.2	0.0828642	-3.59311
Y46D2A.5	Y46D2A.5	0.0824608	-3.60015
F49C12.7	F49C12.7	0.0822133	-3.60448
K11D12.13	K11D12.13	0.0819923	-3.60837
Y48A6B.7	Y48A6B.7	0.0818042	-3.61168
F56D5.6	F56D5.6	0.0817159	-3.61324
F35E12.6	F35E12.6	0.0812205	-3.62201
F58B3.1	lys-4	0.080877	-3.62813
Y34F4.1	Y34F4.1	0.0803225	-3.63805
C42D4.1	C42D4.1	0.0803045	-3.63838
C34D1.5	zip-5	0.0797543	-3.64829
C35A11.4	C35A11.4	0.0797543	-3.64829
F27E5.1	F27E5.1	0.0792077	-3.65821
C50F4.1	C50F4.1	0.0788195	-3.6653
E03G2.3	mec-5	0.0781005	-3.67852
F31F7.1	F31F7.1	0.0766588	-3.7054
Y53C12A.11	Y53C12A.11	0.0765498	-3.70746
C48B4.8	C48B4.8	0.0761887	-3.71428
C53B7.2	C53B7.2	0.0756715	-3.72411
ZK287.3	ZK287.3	0.0755731	-3.72598
Y119D3B.21	Y119D3B.21	0.0749679	-3.73758
K11G9.2	K11G9.2	0.0746649	-3.74343
F52E1.7	hsp-17	0.0735261	-3.7656
Y51A2D.13	Y51A2D.13	0.073467	-3.76676
Y37A1A.3	Y37A1A.3	0.0719122	-3.79762
F59B1.2	F59B1.2	0.0718688	-3.79849
F35C5.6	clec-63	0.0715986	-3.80392
W07B8.1	W07B8.1	0.0714743	-3.80643
C39D10.11	C39D10.11	0.0712861	-3.81024
C56A3.2	ttr-44	0.070991	-3.81622
F19B2.5	F19B2.5	0.0709552	-3.81695
C06B3.3	cyp-35C1	0.0705284	-3.82565
Y39B6A.20	asp-1	0.0695794	-3.8452
K06A4.7	K06A4.7	0.0688441	-3.86052
Y51F10.7	Y51F10.7	0.0687834	-3.8618
F21F8.7	asp-6	0.0684802	-3.86817
F46G10.1	F46G10.1	0.0665571	-3.90926
F20G2.5	F20G2.5	0.0664814	-3.91091
C26B9.5	C26B9.5	0.066217	-3.91666
Y38H6C.1	dct-16	0.0658775	-3.92407
F25C8.1	F25C8.1	0.0657455	-3.92696
C44C1.5	C44C1.5	0.0656275	-3.92956
H22K11.1	asp-3	0.0655102	-3.93214
K07F5.9	ssp-10	0.0653832	-3.93494
T23F11.6	T23F11.6	0.0652984	-3.93681
Y22F5A.4	lys-1	0.0652382	-3.93814
C09F12.1	clc-1	0.0647816	-3.94827
Y47H10A.5	Y47H10A.5	0.0638945	-3.96816
F10G7.11	ttr-41	0.0635259	-3.97651
F21F8.3	asp-5	0.0633309	-3.98095
Y55B1AR.1	lec-6	0.0625101	-3.99977
F25E5.5	F25E5.5	0.0623326	-4.00387
F53H2.2	cnc-7	0.0622892	-4.00487
Y54G2A.6	clec-85	0.0622135	-4.00663
T20D3.2	T20D3.2	0.0620958	-4.00936
C16H3.2	lec-9	0.0617171	-4.01819
F22H10.3	F22H10.3	0.0611811	-4.03077
T07C4.4	spp-1	0.0610384	-4.03414
C36B7.7	hen-1	0.0609649	-4.03588
C24B9.9	dod-3	0.060927	-4.03677
M02H5.11	srh-35	0.0601287	-4.0558
C08A9.10	C08A9.10	0.0596072	-4.06837
C54D10.1	cdr-2	0.0590793	-4.0812
T16G1.6	T16G1.6	0.0588101	-4.08779
JC8.14	ttr-45	0.0577946	-4.11292
Y119D3B.22	fbxa-76	0.0573552	-4.12393
C27A7.8	C27A7.8	0.0571602	-4.12885
F44C4.3	cpr-4	0.0571142	-4.13001
Y43C5A.2	Y43C5A.2	0.0569944	-4.13304
C12D8.5	daf-36	0.0569567	-4.13399
T21H3.1	T21H3.1	0.0568725	-4.13612
Y53F4B.29	gst-26	0.0568443	-4.13684
Y105C5B.15	Y105C5B.15	0.0567013	-4.14048
T08D2.4	T08D2.4	0.056578	-4.14361
F58B4.5	F58B4.5	0.0556254	-4.16811
M60.2	M60.2	0.055258	-4.17767
F18E2.1	F18E2.1	0.0547521	-4.19094
F32A5.5	aqp-1	0.0537817	-4.21674
F19C7.1	F19C7.1	0.053639	-4.22057
ZK1240.9	ZK1240.9	0.0533934	-4.2272
T07H3.6	bath-26	0.0514955	-4.27941
C49G7.7	C49G7.7	0.0514573	-4.28048
ZK1320.3	ZK1320.3	0.0512149	-4.28729
Y7A9C.1	Y7A9C.1	0.0510812	-4.29106
W04E12.6	clec-49	0.0505066	-4.30738
F28H7.3	F28H7.3	0.0503581	-4.31163
W04E12.8	clec-50	0.0503406	-4.31213
C17G10.5	lys-8	0.050208	-4.31594
R05D8.8	dhs-14	0.0490686	-4.34905
K03H1.10	K03H1.10	0.0490344	-4.35006
F09C8.1	F09C8.1	0.0485038	-4.36576
C52B11.5	C52B11.5	0.0474192	-4.39839
K11G9.6	mtl-1	0.0468874	-4.41466
Y22F5A.5	lys-2	0.0465458	-4.4252
T24D3.2	T24D3.2	0.0458143	-4.44806
R06B10.3	clec-150	0.0447318	-4.48255
F54C9.3	F54C9.3	0.0441639	-4.50099
F41H10.7	elo-5	0.0438125	-4.51251
M02H5.10	srh-34	0.0421473	-4.56842
T01E8.8	T01E8.8	0.0421017	-4.56998
T08A9.9	spp-5	0.0390332	-4.67915
M02H5.8	M02H5.8	0.0377167	-4.72865
E02H9.7	E02H9.7	0.0376676	-4.73053
F35C8.5	F35C8.5	0.0374146	-4.74026
F35C5.8	clec-65	0.0368935	-4.76049
F21F8.4	F21F8.4	0.0368075	-4.76386
T18H9.2	asp-2	0.0362778	-4.78477
E04F6.15	E04F6.15	0.0349321	-4.8393
F53B2.8	F53B2.8	0.0345379	-4.85568
T15B7.1	T15B7.1	0.0339673	-4.87971
C51E3.9	C51E3.9	0.0338134	-4.88626
H29C22.1	H29C22.1	0.0334984	-4.89976
C04E7.1	C04E7.1	0.0330349	-4.91987
F28D1.5	thn-2	0.0328892	-4.92624
Y39A3B.5	ckr-2	0.0327697	-4.93149
T08D2.5	T08D2.5	0.032481	-4.94426
F41B5.10	nhr-183	0.0322628	-4.95398
F58G6.9	F58G6.9	0.030861	-5.01807
C17F4.7	C17F4.7	0.0307943	-5.02119
M02H5.9	srh-33	0.0306501	-5.02796
R08E5.1	R08E5.1	0.0295595	-5.08024
F08H9.5	clec-227	0.0293786	-5.08909
T09E11.11	T09E11.11	0.0290881	-5.10343
Y38E10A.10	lips-16	0.0285651	-5.1296
ZK6.7	lipl-5	0.0284468	-5.13559
F22A3.6	ilys-5	0.0283564	-5.14018
F59F5.3	F59F5.3	0.0282795	-5.1441
B0403.6	B0403.6	0.0280643	-5.15512
Y116A8C.20	Y116A8C.20	0.027986	-5.15915
F15E6.3	F15E6.3	0.0277118	-5.17336
T16G1.7	T16G1.7	0.0274938	-5.18475
F11D5.8	F11D5.8	0.0269868	-5.2116
T16D1.2	pho-4	0.0269411	-5.21405
T05E12.7	srh-237	0.0266422	-5.23015
T02B5.3	T02B5.3	0.0259714	-5.26693
C49A9.2	C49A9.2	0.0250893	-5.31678
ZK1320.2	ZK1320.2	0.0248725	-5.3293
K09F5.3	spp-14	0.0243462	-5.36016
K02A11.4	K02A11.4	0.0243347	-5.36084
Y34B4A.9	Y34B4A.9	0.0243079	-5.36243
T07C12.7	ttr-46	0.0242761	-5.36432
H20E11.1	H20E11.1	0.0240905	-5.37539
K06B9.2	K06B9.2	0.0237806	-5.39407
Y71H2AL.1	Y71H2AL.1	0.0236551	-5.4017
F07D3.2	flp-6	0.0234756	-5.4127
C47A10.5	ddo-1	0.023426	-5.41575
F07H5.9	pho-13	0.0227971	-5.45501
F49E11.10	scl-2	0.0227971	-5.45501
R07B7.13	nhr-206	0.0225088	-5.47337
Y53F4B.33	gst-39	0.0217681	-5.52164
E02C12.4	ttr-40	0.0209026	-5.58017
F59F3.4	F59F3.4	0.0207961	-5.58754
ZC64.2	ttr-48	0.0204091	-5.61465
F01F1.13	F01F1.13	0.0196912	-5.66631
Y22D7AR.2	Y22D7AR.2	0.0194931	-5.6809
C31A11.5	oac-6	0.0193392	-5.69233
F15A2.2	tre-4	0.0187962	-5.73342
Y51A2D.9	ttr-24	0.0185932	-5.74908
T08D10.3	T08D10.3	0.0182494	-5.77601
F53A9.2	F53A9.2	0.0160316	-5.96294
T01G6.4	nhr-106	0.0155925	-6.003
R02D5.3	R02D5.3	0.0155814	-6.00403
C08F11.12	C08F11.12	0.0150485	-6.05424
F44D12.9	F44D12.9	0.014741	-6.08402
C49G7.10	C49G7.10	0.0137898	-6.18025
T28D6.2	tba-7	0.0123172	-6.34318
C05D9.9	C05D9.9	0.0123103	-6.34399
C49G7.5	irg-2	0.0114018	-6.45459
R07B1.3	scav-5	0.0111101	-6.49198
C42C1.7	oac-59	0.0093761	-6.7368
Y73C8C.2	clec-210	0.00920337	-6.76362
F46B6.8	lipl-2	0.0082831	-6.91561
F16H6.10	F16H6.10	0.00767773	-7.02511
C05D9.2	lmp-2	0.00733161	-7.09165
C47A4.2	C47A4.2	0.00706968	-7.14414
F35E12.8	F35E12.8	0.00610164	-7.35659
T22G5.6	lbp-8	0.00605811	-7.36692
B0035.13	B0035.13	0.00333693	-8.22726
